# Supplementary material for: An N-terminal–truncated isoform of FAM134B (FAM134B-2) regulates starvation-induced hepatic selective ER-phagy
Source: Life Sci Alliance. 2019 May 17;2(3):e201900340. doi: 10.26508/lsa.201900340 (PMC6526285; doi:10.26508/lsa.201900340)
Supplement: Supplementary file 5 [file LSA-2019-00340_TableS3.xlsx]

## Sheet: FASP_Normalized_Total_Signal
Compound	Accession #	Sequence	SM Score	SPI	Z	M/Z	RT	KO_1_2_area2height: Log2	KO_2_area2height: Log2	KO_3_area2height: Log2	WT_1_2_area2height: Log2	WT_2_area2height: Log2	WT_3_area2height: Log2
Grand Count								8359
1,4-alpha-glucan-branching enzyme Count								1
1,4-alpha-glucan-branching enzyme	Q9D6Y9	LEAALADVPELAR	11.8	69.8	2	684.38	77.73	90192.9	68868.8	66131.2	73321.2	64584.1	77408.8
1,5-anhydro-D-fructose reductase Count								1
1,5-anhydro-D-fructose reductase	Q9DCT1	SPAQILIR	14.96	85.3	2	449.279	43.92	205507	177668	173495	179476	167161	200430
10 kDa heat shock protein, mitochondrial Count								1
10 kDa heat shock protein, mitochondrial	Q64433	DYFLFR	10.69	79.8	2	430.719	82.53	42675.2	44914	37615.8	41844.1	37369.7	38116.2
10-formyltetrahydrofolate dehydrogenase Count								32
10-formyltetrahydrofolate dehydrogenase	Q8R0Y6	ILPNVPEVEDSTDFFK	19.78	94.1	2	925.465	101.57	1.00711e+06	1.30345e+06	1.07404e+06	1.11294e+06	938919	1.07661e+06
10-formyltetrahydrofolate dehydrogenase	Q8R0Y6	GVVNILPGSGSLVGQR	13.95	79.5	2	776.944	78.07	920559	1.08135e+06	913399	1.0107e+06	821281	968203
10-formyltetrahydrofolate dehydrogenase	Q8R0Y6	LFVEDSIHDQFVQK	16.86	89.3	3	568.958	65.07	1.18087e+06	1.36682e+06	1.1157e+06	1.29421e+06	943896	1.02395e+06
10-formyltetrahydrofolate dehydrogenase	Q8R0Y6	LTFFNSTLNTSGLVAQGEALPIPGAHRPGLVTK	22.73	95.3	4	852.467	102.02	569885	644734	550924	553497	441151	569667
10-formyltetrahydrofolate dehydrogenase	Q8R0Y6	GSASSALELTEEELATAEAVR	20.99	83.7	2	1067.53	106.32	627957	728949	650374	686124	537170	655624
10-formyltetrahydrofolate dehydrogenase	Q8R0Y6	FADGDVDAVLSR	15.59	74.7	2	632.812	65.7	836195	1.03148e+06	852501	1.01299e+06	744949	832426
10-formyltetrahydrofolate dehydrogenase	Q8R0Y6	AGLILFGNDDR	11.66	81.3	2	595.812	73.58	863184	961047	866561	1.03083e+06	718208	893350
10-formyltetrahydrofolate dehydrogenase	Q8R0Y6	SPLIIFADCDLNK	17.91	88.1	2	753.387	88.25	659270	856247	666455	762444	637605	752606
10-formyltetrahydrofolate dehydrogenase	Q8R0Y6	DLGEAALNEYLR	19.39	88.6	2	682.346	89.33	656202	859980	675816	840827	621500	742534
10-formyltetrahydrofolate dehydrogenase	Q8R0Y6	EGHEVVGVFTIPDK	13.01	86.1	2	763.896	63.45	753522	731026	691243	736281	610429	685012
10-formyltetrahydrofolate dehydrogenase	Q8R0Y6	IAVIGQSLFGQEVYCQLR	23.71	97.1	2	1041.05	105.15	555511	644145	564894	586658	493800	631796
10-formyltetrahydrofolate dehydrogenase	Q8R0Y6	LADLMEQHQEELATIEALDAGAVYTLALK	14.95	89.3	3	1052.88	124.62	364649	0.860257	17935.9	280693	564676	633292
10-formyltetrahydrofolate dehydrogenase	Q8R0Y6	LQAGTVFVNTYNK	13.26	71.9	2	727.886	54.05	569070	669421	542133	644565	465862	532231
10-formyltetrahydrofolate dehydrogenase	Q8R0Y6	IQGATIPINQARPNR	16.6	88.6	3	550.313	33.72	538897	587379	501446	602601	383317	436034
10-formyltetrahydrofolate dehydrogenase	Q8R0Y6	ECDVLPDDTVSTLYNR	15.81	90	2	948.936	78.87	684738	795102	664954	783913	542701	637858
10-formyltetrahydrofolate dehydrogenase	Q8R0Y6	ANATEFGLASGVFTR	19.04	88.1	2	770.891	80.58	632411	734921	619687	722815	543768	656531
10-formyltetrahydrofolate dehydrogenase	Q8R0Y6	TDVAAPFGGFK	15.29	83.5	2	555.285	63.25	567803	658188	602389	710747	487568	580587
10-formyltetrahydrofolate dehydrogenase	Q8R0Y6	LRGEDGESECVINYVEK	15.2	78.1	3	666.314	53.65	494271	558759	491951	542927	361814	409806
10-formyltetrahydrofolate dehydrogenase	Q8R0Y6	GQALPEVVAK	11.58	75.7	2	506.295	35.17	480142	481299	408422	523467	358065	454064
10-formyltetrahydrofolate dehydrogenase	Q8R0Y6	RPQPEEGATYEGIQK	20	87.4	3	568.285	23.43	476593	450947	423833	486440	316365	339528
10-formyltetrahydrofolate dehydrogenase	Q8R0Y6	IGNPLDRDTNHGPQNHEAHLR	19.77	91.4	5	479.039	21.47	390145	403501	343441	486643	253722	217293
10-formyltetrahydrofolate dehydrogenase	Q8R0Y6	ETAMINWDQPAEAIHNWIR	16.79	86.5	3	765.704	106.33	331116	310471	293433	232547	180911	245874
10-formyltetrahydrofolate dehydrogenase	Q8R0Y6	DGVPVFK	13.45	74.7	2	381.213	40.68	349431	380593	331741	403772	302928	348945
10-formyltetrahydrofolate dehydrogenase	Q8R0Y6	ETAmINWDQPAEAIHNWIR	14.74	70.9	3	771.036	100.98	165836	230832	162313	181278	180533	297003
10-formyltetrahydrofolate dehydrogenase	Q8R0Y6	LADLmEQHQEELATIEALDAGAVYTLALK	20.19	91.6	3	1058.21	122.03	333813	465531	355975	399014	498472	689114
10-formyltetrahydrofolate dehydrogenase	Q8R0Y6	MMPASQFFK	10.94	66.2	2	543.759	62.83	223930	195641	220422	196425	120414	130692
10-formyltetrahydrofolate dehydrogenase	Q8R0Y6	EAFENGLWGK	10.13	81.5	2	575.78	61.65	296860	370346	313680	342095	246959	317540
10-formyltetrahydrofolate dehydrogenase	Q8R0Y6	EESFGPImIISR	16.37	80.2	2	697.853	81.77	190261	268280	219619	298918	277103	371139
10-formyltetrahydrofolate dehydrogenase	Q8R0Y6	EGATLVCGGNQVPR	14.13	81.7	2	729.362	36.98	267110	257184	240042	275497	181885	217953
10-formyltetrahydrofolate dehydrogenase	Q8R0Y6	GASAINWTLIHGDK	16.44	94	2	741.889	56.1	305731	292049	255830	273422	230665	254788
10-formyltetrahydrofolate dehydrogenase	Q8R0Y6	YQALGAELNVLPF	10.45	79	2	717.885	125.92	89700.9	96628.4	73448.1	80055.1	92237.6	112855
10-formyltetrahydrofolate dehydrogenase	Q8R0Y6	IGFTGSTEVGK	17.31	95.2	2	548.288	37.12	579675	599493	566070	678704	471894	558415
116 kDa U5 small nuclear ribonucleoprotein component Count								1
116 kDa U5 small nuclear ribonucleoprotein component	O08810	ILDAVVAQEPLHR	11.96	79	3	487.612	54.98	49617	75183.8	56243.7	78625.7	51777.5	52462
14-3-3 protein beta/alpha Count								4
14-3-3 protein beta/alpha	Q9CQV8	NLLSVAYK	12.78	72.4	2	454.266	50.05	961552	969079	901099	842289	868051	947315
14-3-3 protein beta/alpha	Q9CQV8	DSTLIMQLLR	17.74	87.3	2	595.334	109	760265	747761	720796	536508	570715	591941
14-3-3 protein beta/alpha	Q9CQV8	DSTLImQLLR	11.95	72.1	2	603.332	98.05	177470	225185	196845	194792	275924	354247
14-3-3 protein beta/alpha	Q9CQV8	IEAELQDICNDVLELLDK	12.02	71.9	3	710.693	129.68	106834	122165	94299.3	64123.6	205971	210348
14-3-3 protein epsilon Count								3
14-3-3 protein epsilon	P62259	AAFDDAIAELDTLSEESYK	17.69	85.5	2	1044.49	122	927386	1.15168e+06	978224	846420	914957	1.04692e+06
14-3-3 protein epsilon	P62259	LICCDILDVLDK	24.76	96.8	2	738.875	105.05	404295	430962	426283	306384	389478	439576
14-3-3 protein epsilon	P62259	YLAEFATGNDRK	17.88	92	3	462.233	30.63	236074	213544	236014	202058	182564	167496
14-3-3 protein gamma Count								3
14-3-3 protein gamma	P61982	TAFDDAIAELDTLNEDSYK	16.6	79.1	3	710.995	120.93	445557	543618	471716	372248	415832	472979
14-3-3 protein gamma	P61982	ELEAVCQDVLSLLDNYLIK	12.03	72.3	3	745.724	131.35	129822	181088	123160	81344.5	323538	336360
14-3-3 protein gamma	P61982	NVTELNEPLSNEER	20.86	94	2	822.397	46.47	127454	120676	120585	105075	96472.5	107236
14-3-3 protein theta Count								4
14-3-3 protein theta	P68254	TAFDEAIAELDTLNEDSYK	16.37	81	3	715.667	121.33	233595	283409	251948	196787	200649	227434
14-3-3 protein theta	P68254	SICTTVLELLDK	16.09	76.7	2	696.376	111.55	94064.5	102104	96265	69565	103376	119003
14-3-3 protein theta	P68254	AVTEQGAELSNEER	19.49	91.8	2	766.863	26.73	45969.2	43485.1	43071.9	45167.9	34838.6	39311.1
14-3-3 protein theta	P68254	YLAEVACGDDRK	14.39	83.7	3	466.222	22.77	83337.5	63785.5	61066.6	68753.7	58633.6	66338.7
14-3-3 protein zeta/delta Count								3
14-3-3 protein zeta/delta	P63101	TAFDEAIAELDTLSEESYK	19.96	89.2	3	711.335	125.4	1.14389e+06	1.10271e+06	1.08172e+06	748244	927736	1.11173e+06
14-3-3 protein zeta/delta	P63101	DICNDVLSLLEK	19.76	85.8	2	709.863	122	463825	638127	472816	376512	474329	517323
14-3-3 protein zeta/delta	P63101	FLIPNASQPESK	10.41	67.7	2	665.854	51.57	282567	294375	282526	241750	225389	248145
15 kDa selenoprotein Count								1
15 kDa selenoprotein	Q9ERR7	LLDDNGNIAEELSILK	14.98	79.9	2	878.97	108.42	82724.4	81782.1	76481.1	74743.6	78299.8	82384.5
17-beta-hydroxysteroid dehydrogenase 13 Count								14
17-beta-hydroxysteroid dehydrogenase 13	Q8VCR2	SVTGQTVLITGAGHGIGR	21.63	91.8	3	575.32	49.03	1.40955e+06	1.73569e+06	1.29813e+06	1.76533e+06	1.0569e+06	1.01122e+06
17-beta-hydroxysteroid dehydrogenase 13	Q8VCR2	LWPVLEPEEVAR	16.15	90.3	2	719.39	87.23	669281	1.05471e+06	757128	908566	559972	659150
17-beta-hydroxysteroid dehydrogenase 13	Q8VCR2	ALTAELDTLGK	16.2	93.8	2	566.316	58.58	926120	1.45706e+06	1.13726e+06	1.44727e+06	902515	936438
17-beta-hydroxysteroid dehydrogenase 13	Q8VCR2	TGIKTSCLCPVFVNTGFTK	18.31	87.1	2	1065.54	90	793226	1.14314e+06	875163	1.11058e+06	706972	746299
17-beta-hydroxysteroid dehydrogenase 13	Q8VCR2	SLINGILTNK	16.05	85.6	2	536.822	62.58	611301	676761	611678	681208	580662	645303
17-beta-hydroxysteroid dehydrogenase 13	Q8VCR2	AEIYNSVDQVK	13.84	68	2	633.322	38.82	534188	568960	503645	631127	400141	431207
17-beta-hydroxysteroid dehydrogenase 13	Q8VCR2	ALLPSMLR	9.57	71.7	2	450.77	63.73	348632	477586	400619	448009	238037	228805
17-beta-hydroxysteroid dehydrogenase 13	Q8VCR2	SLINGILTNKK	11.56	83.5	2	600.869	42.9	268185	485172	361177	450442	250190	260280
17-beta-hydroxysteroid dehydrogenase 13	Q8VCR2	EVGDVEIVVNNAGAIYPADLLSAKDEEITK	18.89	84.5	3	1058.21	110.37	110468	221508	166401	197980	133770	152290
17-beta-hydroxysteroid dehydrogenase 13	Q8VCR2	LGAVVHVFVVDCSNR	15.9	74.3	3	557.959	60.78	220031	278013	219637	225784	211661	226970
17-beta-hydroxysteroid dehydrogenase 13	Q8VCR2	LVLWDINKR	15.78	84.6	3	386.233	57.45	133184	253895	184370	229272	133072	144960
17-beta-hydroxysteroid dehydrogenase 13	Q8VCR2	AEIYNSVDQVKR	19.1	91.8	3	474.584	28.8	64801.9	189915	134959	207678	59914.2	69458.9
17-beta-hydroxysteroid dehydrogenase 13	Q8VCR2	SLInGILTNKK	12.52	84.5	3	401.243	47.88	120210	208514	159689	208705	101601	120662
17-beta-hydroxysteroid dehydrogenase 13	Q8VCR2	ALLPSmLR	9.92	76.8	2	458.768	46.37	144170	233028	166595	267545	189233	229120
17-beta-hydroxysteroid dehydrogenase type 6 Count								10
17-beta-hydroxysteroid dehydrogenase type 6	Q9R092	TSDRLETVILDVTK	19.82	97.9	3	530.63	75.77	9.74527e+06	9.43024e+06	9.50362e+06	1.01768e+07	1.102e+07	1.02377e+07
17-beta-hydroxysteroid dehydrogenase type 6	Q9R092	VLAACLTEK	15.75	87.1	2	502.776	31.7	8.40554e+06	7.91979e+06	7.58963e+06	9.63871e+06	8.70705e+06	7.88617e+06
17-beta-hydroxysteroid dehydrogenase type 6	Q9R092	TESIVAATQWVK	18.73	94	2	666.861	67.45	7.24879e+06	7.51906e+06	7.10735e+06	7.79388e+06	7.57902e+06	8.04223e+06
17-beta-hydroxysteroid dehydrogenase type 6	Q9R092	YVFITGCDSGFGNLLAR	28.12	98.1	2	945.464	105.67	6.67765e+06	6.89471e+06	6.30611e+06	6.8769e+06	8.84504e+06	7.98829e+06
17-beta-hydroxysteroid dehydrogenase type 6	Q9R092	LETVILDVTK	17.49	90.3	2	565.837	66.73	1.43916e+06	1.28403e+06	1.25773e+06	1.54674e+06	1.52439e+06	1.37774e+06
17-beta-hydroxysteroid dehydrogenase type 6	Q9R092	VSIIEPGSFK	14.61	88.3	2	538.803	56.93	541363	547771	563841	669392	668143	539655
17-beta-hydroxysteroid dehydrogenase type 6	Q9R092	IVNVSSALGR	10.55	70.5	2	508.298	42.78	445538	440037	442919	532941	512590	429969
17-beta-hydroxysteroid dehydrogenase type 6	Q9R092	NLSLVTDCMEHALTSTHPR	15.64	83.4	4	546.265	74.35	452241	400008	464897	409497	336964	261775
17-beta-hydroxysteroid dehydrogenase type 6	Q9R092	YGVEAFSDVLR	16.91	84.2	2	628.319	81.68	327508	329161	340849	366578	348110	345505
17-beta-hydroxysteroid dehydrogenase type 6	Q9R092	ESYGQQFFDDFCSTTK	18.1	81.8	2	980.407	93.42	283174	279125	282957	307066	307362	275739
1-acyl-sn-glycerol-3-phosphate acyltransferase beta Count								3
1-acyl-sn-glycerol-3-phosphate acyltransferase beta	Q8K3K7	LVDTCYQSMR	17.73	86.5	2	636.789	35.32	157558	123629	131880	109510	90090.5	72757.7
1-acyl-sn-glycerol-3-phosphate acyltransferase beta	Q8K3K7	TVDNMSIISWFVR	13.49	78.1	2	784.401	122.95	188924	182786	52002.5	143498	170366	0.930573
1-acyl-sn-glycerol-3-phosphate acyltransferase beta	Q8K3K7	LVDTCYQSmR	14.97	82.4	2	644.787	24.07	124663	111568	94964.8	109809	153397	138533
1-acyl-sn-glycerol-3-phosphate acyltransferase gamma Count								2
1-acyl-sn-glycerol-3-phosphate acyltransferase gamma	Q9D517	RFPLEDIPADETSAAQWLHK	11.94	77.9	4	581.797	87.42	154727	164222	139039	131567	122951	114158
1-acyl-sn-glycerol-3-phosphate acyltransferase gamma	Q9D517	NPSLLGILYGK	14.6	75.6	2	587.845	93.18	197545	195286	186756	164132	202838	174802
1-phosphatidylinositol-4,5-bisphosphate phosphodiesterase eta-1 Count								1
1-phosphatidylinositol-4,5-bisphosphate phosphodiesterase eta-1	Q4KWH5	ILIDSIYKVTEGR	10.87	75	4	377.469	45.53	1.585e+06	1.35365e+06	1.50673e+06	1.47399e+06	1.56094e+06	1.38761e+06
2,4-dienoyl-CoA reductase, mitochondrial Count								11
2,4-dienoyl-CoA reductase, mitochondrial	Q9CQ62	VAFITGGGTGLGK	16.11	85.6	2	589.332	54.33	737609	1.08042e+06	957538	1.09119e+06	917908	593231
2,4-dienoyl-CoA reductase, mitochondrial	Q9CQ62	VAGHPDVVINNAAGNFISPSER	17.73	92.5	3	755.385	64.38	637490	915523	817890	928119	698954	429346
2,4-dienoyl-CoA reductase, mitochondrial	Q9CQ62	FNIIQPGPIK	14.75	78	2	563.835	64.67	569082	853746	720866	854331	747740	486321
2,4-dienoyl-CoA reductase, mitochondrial	Q9CQ62	AMTTFLSTLGAQCVIASR	14.66	85.1	2	963.992	101.68	494391	666544	572902	496244	491287	366018
2,4-dienoyl-CoA reductase, mitochondrial	Q9CQ62	EEWDIIEGLIR	17.55	82.8	2	686.859	118.67	331059	432266	373383	299411	418393	291931
2,4-dienoyl-CoA reductase, mitochondrial	Q9CQ62	AmTTFLSTLGAQCVIASR	15.41	70.5	2	971.99	89.73	135007	210445	158415	192968	228809	181977
2,4-dienoyl-CoA reductase, mitochondrial	Q9CQ62	FDGGEEVFLSGEFNSLK	19.7	96	2	937.944	102.1	273553	361181	333318	334818	404941	267856
2,4-dienoyl-CoA reductase, mitochondrial	Q9CQ62	VTKEEWDIIEGLIR	16.86	84.4	3	567.645	100.35	121036	328750	226309	243162	177518	137569
2,4-dienoyl-CoA reductase, mitochondrial	Q9CQ62	FDGGEEVFLSGEFNSLKK	9.51	69.3	3	668.33	84.75	95495.1	207087	166857	175989	125882	103187
2,4-dienoyl-CoA reductase, mitochondrial	Q9CQ62	LDPTGRFEK	10.2	69.4	3	354.857	24.23	59820.5	100929	87809.8	127487	72269.2	51399.3
2,4-dienoyl-CoA reductase, mitochondrial	Q9CQ62	PMLPPDAFQGK	12.61	75.9	2	600.808	59.2	37699.4	39768.8	41116	38497.6	36755.3	42329.9
24-dehydrocholesterol reductase Count								2
24-dehydrocholesterol reductase	Q8VCH6	QLGCQDAFPEVYDK	19.17	87.9	2	835.38	64.7	176091	149450	173448	151035	162741	119078
24-dehydrocholesterol reductase	Q8VCH6	LRFEPVR	13.63	81.1	3	306.184	25.33	184661	146817	168755	166335	162660	125878
24-hydroxycholesterol 7-alpha-hydroxylase Count								1
24-hydroxycholesterol 7-alpha-hydroxylase	Q9JKJ9	NVFSALHER	11.9	67.1	3	358.189	32.67	111363	170260	126146	152132	0.834798	128834
25-hydroxycholesterol 7-alpha-hydroxylase Count								15
25-hydroxycholesterol 7-alpha-hydroxylase	Q60991	GDFVALFPPLIHNDPEIFDAPK	14.14	86.2	3	818.09	120.1	386522	832209	802082	266382	532517	916481
25-hydroxycholesterol 7-alpha-hydroxylase	Q60991	ELFESQLLK	15.13	86.9	2	553.808	70.5	0.807752	366779	532755	186977	393368	689872
25-hydroxycholesterol 7-alpha-hydroxylase	Q60991	LLTDDDLNEDVHR	20.28	78.2	2	777.873	44.92	361173	459713	625196	203076	429569	712351
25-hydroxycholesterol 7-alpha-hydroxylase	Q60991	AYLLLQGK	9.08	65.4	2	453.276	49.5	332221	383086	311553	440576	334108	356838
25-hydroxycholesterol 7-alpha-hydroxylase	Q60991	MFLGIQHPDSAVSFR	14.06	79.7	3	568.956	70.55	302243	389485	609350	187242	302738	530873
25-hydroxycholesterol 7-alpha-hydroxylase	Q60991	PLDALLETMIQEVK	14.89	75.4	3	533.96	124.58	605097	508317	827908	148315	755869	1.05299e+06
25-hydroxycholesterol 7-alpha-hydroxylase	Q60991	QIISELRDDFFK	16.68	69.4	3	504.268	84.15	218748	247956	340452	89681.2	291055	434887
25-hydroxycholesterol 7-alpha-hydroxylase	Q60991	EQLDSLVCLESTILEVLR	14.54	79	2	1059.06	133.47	104627	253412	228216	58860.7	352600	602252
25-hydroxycholesterol 7-alpha-hydroxylase	Q60991	AYLLLQGK	9.08	65.4	2	453.276	49.5 MsChip+49.144997	210109	179215	266523	104707	275957	395831
25-hydroxycholesterol 7-alpha-hydroxylase	Q60991	DPLTFLK	13.72	86.7	2	417.242	69.85	172567	141980	263019	75131.4	225771	426510
25-hydroxycholesterol 7-alpha-hydroxylase	Q60991	GPGISVHFTR	15.73	79	3	357.53	32.4	235858	268486	244145	317062	252174	219929
25-hydroxycholesterol 7-alpha-hydroxylase	Q60991	KGPGISVHFTR	16.43	79.1	4	300.423	23.57	27141.3	239497	314911	103349	186468	282853
25-hydroxycholesterol 7-alpha-hydroxylase	Q60991	YITFVLNPFQYQYVTK	13.7	67.3	3	675.356	120.2	102507	149711	168170	68228.9	138266	242060
25-hydroxycholesterol 7-alpha-hydroxylase	Q60991	FDDMFPYLVSDIPIQLLR	15.39	80.3	3	728.047	130.7	114148	116681	151688	28260.5	157026	182188
25-hydroxycholesterol 7-alpha-hydroxylase	Q60991	FFKDPLTFLK	13.86	77.7	3	419.241	81.62	0.807752	81149.8	60930.5	31494	21345.8	44165
26S protease regulatory subunit 10B Count								6
26S protease regulatory subunit 10B	P62334	AVASQLDCNFLK	14.61	79.4	2	683.345	62.45	385847	309654	262537	407592	344259	150864
26S protease regulatory subunit 10B	P62334	EVIELPLTNPELFQR	18.47	88.4	2	899.491	108.28	233664	274370	235141	289313	239400	273851
26S protease regulatory subunit 10B	P62334	DHQPCIIFMDEIDAIGGR	14.94	80.5	3	696.328	107.93	102863	104375	95868.6	93363.1	76711.2	90096.1
26S protease regulatory subunit 10B	P62334	FSEGTSADREIQR	12.12	92.9	3	499.243	21.3	105551	134326	120779	148931	104881	85046.8
26S protease regulatory subunit 10B	P62334	HGEIDYEAIVK	12.71	77	3	425.219	45.2	188311	218628	195304	259434	191679	193509
26S protease regulatory subunit 10B	P62334	LDYKPV	9.56	69.7	2	367.708	30.02	307470	180968	223115	258712	324933	377880
26S protease regulatory subunit 4 Count								5
26S protease regulatory subunit 4	P62192	VVGSELIQK	11.26	75.5	2	486.79	34	434265	476522	433343	563628	400973	403045
26S protease regulatory subunit 4	P62192	DLLEPGCSVLLNHK	16.01	90.6	3	532.28	69.25	209188	220421	219884	269825	214968	228673
26S protease regulatory subunit 4	P62192	APQETYADIGGLDNQIQEIK	11.68	69.2	3	735.034	84.47	198330	211133	218278	282602	195122	182991
26S protease regulatory subunit 4	P62192	TMLELLNQLDGFDSR	19.84	80.9	2	876.435	122.68	308362	472050	395011	360073	388023	326597
26S protease regulatory subunit 4	P62192	DYLLMEEEFIR	15.64	84	2	729.353	107.98	132294	141192	136047	0.991874	0.834798	122168
26S protease regulatory subunit 6A Count								6
26S protease regulatory subunit 6A	O88685	QTYFLPVIGLVDAEK	17.1	87.4	2	846.964	117.63	237911	282555	218544	263339	245074	265152
26S protease regulatory subunit 6A	O88685	VDILDPALLR	16.51	88.1	2	562.837	90.43	216450	246546	196930	257489	230418	251269
26S protease regulatory subunit 6A	O88685	TMLELLNQLDGFQPNTQVK	12.57	83.9	3	730.381	120.67	253462	322683	262180	274182	202538	187737
26S protease regulatory subunit 6A	O88685	AMEVDERPTEQYSDIGGLDK	15.04	75.5	3	751.683	59.33	103686	96674.9	96554.2	111995	63678.3	50830.7
26S protease regulatory subunit 6A	O88685	VIAATNRVDILDPALLR	9.59	74	3	617.367	82.5	18924.8	58748.7	43506.9	62625.9	49464.2	43903.5
26S protease regulatory subunit 6A	O88685	AmEVDERPTEQYSDIGGLDK	14.22	76.3	3	757.014	51.83	0.807752	0.860257	57721.1	96634.3	75018.3	73298.3
26S protease regulatory subunit 6B Count								6
26S protease regulatory subunit 6B	P54775	EAVELPLTHFELYK	15.9	83.6	3	563.635	88.45	270163	319464	264377	335995	271948	292672
26S protease regulatory subunit 6B	P54775	EFLHAQEEVK	15.12	68	3	410.544	26.35	162202	222128	187979	225095	165825	161464
26S protease regulatory subunit 6B	P54775	ADTLDPALLRPGR	9.46	65.4	3	465.597	52.87	166602	179152	167300	214414	155365	170118
26S protease regulatory subunit 6B	P54775	LQQELEFLEVQEEYIKDEQK	18.22	87	3	846.759	95.53	93922.3	120799	110413	136362	90898.7	99734.1
26S protease regulatory subunit 6B	P54775	VVGSEFVQK	12	77.7	2	496.774	30.3	180408	153415	132094	187650	129804	64960.4
26S protease regulatory subunit 6B	P54775	ENAPAIIFIDEIDAIATK	16.09	90	2	972.52	128.52	231815	253340	27475.4	227218	360461	343792
26S protease regulatory subunit 7 Count								7
26S protease regulatory subunit 7	P46471	FVNLGIEPPK	13.97	87.7	2	557.319	64.83	135732	154637	134607	187989	137693	149214
26S protease regulatory subunit 7	P46471	QTLQSEQPLQVAR	18.56	89	2	749.405	41.77	308135	306325	287872	401244	273021	270602
26S protease regulatory subunit 7	P46471	TMLELINQLDGFDPR	16.49	80.9	2	881.446	123.12	365044	139450	169826	22052.3	308038	389296
26S protease regulatory subunit 7	P46471	FVVDLSDQVAPTDIEEGmR	11.62	70.3	2	1069.01	90.6	125122	164436	136920	196593	202606	230842
26S protease regulatory subunit 7	P46471	QVEDDIQQLLK	10.15	74.7	2	664.857	80.85	199145	230861	198687	264017	220046	223053
26S protease regulatory subunit 7	P46471	FVVDLSDQVAPTDIEEGMR	15.8	80.9	3	707.677	100.32	21103.4	137910	22289.2	117925	123912	59161.2
26S protease regulatory subunit 7	P46471	FDDGAGGDNEVQR	21.22	89.3	2	690.295	23.77	108908	86084.2	86524.9	116335	81064.7	86329.3
26S protease regulatory subunit 8 Count								5
26S protease regulatory subunit 8	P62196	IDILDSALLRPGR	14.1	91.8	3	480.284	81.75	277292	340626	295829	376798	311793	322717
26S protease regulatory subunit 8	P62196	EVIELPVK	12.24	77.1	2	463.781	56.02	195207	232371	209276	304810	270942	225094
26S protease regulatory subunit 8	P62196	LLREELQLLQEQGSYVGEVVR	15.36	87.4	3	820.115	103.37	174256	228512	200926	213851	228719	214261
26S protease regulatory subunit 8	P62196	IEELQLIVNDK	19.25	91.6	2	657.369	71.42	183350	186769	190718	247055	219546	233780
26S protease regulatory subunit 8	P62196	TMLELLNQLDGFEATK	15.5	85.4	2	911.966	121.68	273599	362928	312101	305639	284695	231601
26S proteasome non-ATPase regulatory subunit 1 Count								17
26S proteasome non-ATPase regulatory subunit 1	Q3TXS7	DTSEDVEELVEPVAAHGPK	16.73	79.1	3	674.66	78.23	291177	314412	282902	375377	258867	275837
26S proteasome non-ATPase regulatory subunit 1	Q3TXS7	MITSAAGIISLLDEEEPQLK	15.17	85.1	3	720.049	122.57	490800	676931	532129	552387	506493	468988
26S proteasome non-ATPase regulatory subunit 1	Q3TXS7	PSTFAYPAPLEVPK	13.97	77.3	2	758.906	76.53	318350	350227	327286	428900	293402	324178
26S proteasome non-ATPase regulatory subunit 1	Q3TXS7	QDVYDLLK	9.53	65.8	2	497.266	68.63	176840	209371	188739	253008	212719	208297
26S proteasome non-ATPase regulatory subunit 1	Q3TXS7	VSTAVLSITAK	14.49	82.5	2	545.329	48.15	241653	264412	216404	332410	258336	261594
26S proteasome non-ATPase regulatory subunit 1	Q3TXS7	FTATASLGVIHK	13.12	75.1	3	415.571	42.9	150654	164654	138348	199430	166902	165363
26S proteasome non-ATPase regulatory subunit 1	Q3TXS7	AAVESLGFILFR	17.26	81	2	661.877	110.35	156164	178084	163084	180276	212554	208175
26S proteasome non-ATPase regulatory subunit 1	Q3TXS7	QFAALVASK	10.72	66	2	467.771	37.65	178808	191056	166254	235375	175378	180226
26S proteasome non-ATPase regulatory subunit 1	Q3TXS7	TVGTPIASVPGSTNTGTVPGSEK	15.74	84.1	2	1079.06	55.82	165998	145732	149348	181887	135217	109137
26S proteasome non-ATPase regulatory subunit 1	Q3TXS7	LNAVVNDFWAEISESVDK	15.02	75.9	3	679.337	123.28	109816	254753	246625	227149	373406	365682
26S proteasome non-ATPase regulatory subunit 1	Q3TXS7	NAQAIEDMVGYAQETQHEK	16.58	83.8	3	721.332	66.48	133469	110024	126511	139112	83464.7	70361.5
26S proteasome non-ATPase regulatory subunit 1	Q3TXS7	TNLYQDDAVTGEAAGLALGLVMLGSK	17	87.4	3	869.783	128.27	181950	183564	142872	124409	165800	160962
26S proteasome non-ATPase regulatory subunit 1	Q3TXS7	QCVENADLPEGEK	17.86	84.2	2	744.835	29.72	95810.8	93653.6	92053.5	129488	78914.2	83175.4
26S proteasome non-ATPase regulatory subunit 1	Q3TXS7	MEEADALIESLCR	17.3	87	2	768.855	90.68	71674.4	76907.9	71152.4	0.991874	0.834798	0.930573
26S proteasome non-ATPase regulatory subunit 1	Q3TXS7	IEEEEQEPEPPEPFEYIDD	9.8	70.9	3	778.665	107.52	47360.9	55957.2	46731.6	50623.2	41468.6	42656.5
26S proteasome non-ATPase regulatory subunit 1	Q3TXS7	NAQAIEDmVGYAQETQHEK	10.32	73.2	3	726.664	40.2	49008.8	73041.9	58760.3	74388.6	71536.3	65023.7
26S proteasome non-ATPase regulatory subunit 1	Q3TXS7	NAQAIEDmVGYAQETQHEK	10.32	73.2	3	726.664	40.2 MsChip+39.360996	49919.9	62589.8	53896.2	83688.4	61821.8	64506.4
26S proteasome non-ATPase regulatory subunit 11 Count								7
26S proteasome non-ATPase regulatory subunit 11	Q8BG32	YVRPFLNSISK	11.63	69	3	441.919	40.82	707433	128525	698260	149419	183043	692588
26S proteasome non-ATPase regulatory subunit 11	Q8BG32	AELRDDPIISTHLAK	14.65	83.4	4	420.483	41.13	373635	388548	372580	523994	335536	323179
26S proteasome non-ATPase regulatory subunit 11	Q8BG32	EQSILELGSLLAK	9.32	66.6	2	700.903	105.63	284801	354000	311018	374327	333002	330870
26S proteasome non-ATPase regulatory subunit 11	Q8BG32	LYDNLLEQNLIR	17.75	100	2	752.412	90.3	255067	313802	265029	351464	292904	294218
26S proteasome non-ATPase regulatory subunit 11	Q8BG32	AQSLLSTDREASIDILHSIVK	14.34	73.9	4	574.818	89.12	158318	231864	125605	234579	181847	187752
26S proteasome non-ATPase regulatory subunit 11	Q8BG32	RDIQENDEEAVQVK	11.87	77.8	3	558.276	23.95	166051	183871	189015	224180	153858	141734
26S proteasome non-ATPase regulatory subunit 11	Q8BG32	ALLVEVQLLESK	13.16	71.3	2	671.403	91.77	44139.7	56892.3	55132.1	49634.3	68142	74688.7
26S proteasome non-ATPase regulatory subunit 12 Count								5
26S proteasome non-ATPase regulatory subunit 12	Q9D8W5	LAGVINFQRPK	12.57	82.4	3	414.915	41.78	504669	555585	503101	521868	450988	395420
26S proteasome non-ATPase regulatory subunit 12	Q9D8W5	LQEVIETLLSLEK	16.48	91.2	3	505.627	116.27	217372	283518	240780	267392	303738	283919
26S proteasome non-ATPase regulatory subunit 12	Q9D8W5	MVQQCCTYVEEITDLPVK	10.06	69.3	2	1107.02	89.52	171935	163507	183308	192488	155677	140936
26S proteasome non-ATPase regulatory subunit 12	Q9D8W5	GSSETPATDVFSSTEEGEK	21.31	88.3	2	979.429	51.48	95078.2	93773.3	89900.3	128057	89659.6	83652.8
26S proteasome non-ATPase regulatory subunit 12	Q9D8W5	AIYDTPCIQAESDK	19.57	93.9	2	805.872	52.53	118604	108219	117574	138925	106496	114271
26S proteasome non-ATPase regulatory subunit 13 Count								7
26S proteasome non-ATPase regulatory subunit 13	Q9WVJ2	SSDEAVILCK	13.77	79.7	2	561.279	33.48	684714	764910	713083	872003	605394	561610
26S proteasome non-ATPase regulatory subunit 13	Q9WVJ2	LYENFISEFEHR	13.66	78.7	3	528.588	83.48	301698	335421	303351	353782	319641	321992
26S proteasome non-ATPase regulatory subunit 13	Q9WVJ2	YYQTIGNHASYYK	9.93	78.6	3	536.588	30.03	537880	271776	218806	563945	216399	565645
26S proteasome non-ATPase regulatory subunit 13	Q9WVJ2	ALSVGLVR	10.77	76.4	2	407.761	42.35	201384	222215	206160	303191	212829	220541
26S proteasome non-ATPase regulatory subunit 13	Q9WVJ2	VELLVMK	15.37	86	2	416.254	53.7	157599	150502	152483	160197	132243	121230
26S proteasome non-ATPase regulatory subunit 13	Q9WVJ2	ETIEDVEEMLNNLPGVTSVHSR	18.35	81.5	3	823.736	118.27	119145	164591	121102	121301	89527	79029.8
26S proteasome non-ATPase regulatory subunit 13	Q9WVJ2	DLPVSEQQER	15.41	90.4	2	600.796	28.13	130245	119172	123411	153349	114685	119862
26S proteasome non-ATPase regulatory subunit 14 Count								5
26S proteasome non-ATPase regulatory subunit 14	O35593	VIDVFAMPQSGTGVSVEAVDPVFQAK	19.57	88.8	3	897.795	118.95	168555	257621	165286	210600	168787	151663
26S proteasome non-ATPase regulatory subunit 14	O35593	LGGGmPGLGQGPPTDAPAVDTAEQVYISSLALLK	20.25	92.7	3	1113.91	127.45	156473	0.860257	162431	210374	286792	338325
26S proteasome non-ATPase regulatory subunit 14	O35593	MLLNLHK	11.69	77.2	3	290.174	29.75	81785.8	81114.5	85025	93713.2	64047.3	62075.7
26S proteasome non-ATPase regulatory subunit 14	O35593	LGGGMPGLGQGPPTDAPAVDTAEQVYISSLALLK	16.67	82	3	1108.58	128.82	89979.7	93427.5	74820	65323.8	75631	72755.9
26S proteasome non-ATPase regulatory subunit 14	O35593	MLDMLK	10.15	81.4	2	375.698	48.02	79360	81093.8	82728.3	85346.7	33782.6	0.930573
26S proteasome non-ATPase regulatory subunit 2 Count								14
26S proteasome non-ATPase regulatory subunit 2	Q8VDM4	VQQLLHICSEHFDSK	14.77	77.6	4	460.981	42.97	324110	365829	336381	439569	308778	278909
26S proteasome non-ATPase regulatory subunit 2	Q8VDM4	DTSLYRPALEELRR	12.61	80.6	4	430.485	54.62	258329	299110	260462	380181	270398	285688
26S proteasome non-ATPase regulatory subunit 2	Q8VDM4	LNILDTLSK	15.97	84.6	2	508.803	75.7	260765	292770	298602	361426	312795	309469
26S proteasome non-ATPase regulatory subunit 2	Q8VDM4	LVGSQEELASWGHEYVR	19.55	88.3	3	653.99	68.08	272700	302031	277358	321151	237582	276520
26S proteasome non-ATPase regulatory subunit 2	Q8VDM4	MLVTFDEELRPLPVSVR	13.07	85.7	3	667.699	93.52	192634	239220	187432	210962	196602	195563
26S proteasome non-ATPase regulatory subunit 2	Q8VDM4	AVPLALALISVSNPR	21	89.5	2	760.962	106.02	152226	176170	157353	171527	198417	192036
26S proteasome non-ATPase regulatory subunit 2	Q8VDM4	SGALLACGIVNSGVR	18.06	94.8	2	737.396	63.13	216839	235426	214951	282631	226116	217908
26S proteasome non-ATPase regulatory subunit 2	Q8VDM4	LAQGLTHLGK	15.01	86.2	3	346.542	23.3	338161	217131	217046	398610	290815	310504
26S proteasome non-ATPase regulatory subunit 2	Q8VDM4	EPLLTLVK	9.29	88.2	2	456.792	62.38	125504	133156	123279	145744	133460	135869
26S proteasome non-ATPase regulatory subunit 2	Q8VDM4	QLQDELEMLVER	18.47	100	2	751.88	100.33	124332	133061	105639	132906	101219	105242
26S proteasome non-ATPase regulatory subunit 2	Q8VDM4	EWQELDDAEK	15.96	85.7	2	631.78	44.15	116273	126151	125146	148753	101587	114590
26S proteasome non-ATPase regulatory subunit 2	Q8VDM4	TPVQSQQPSATTPSGADEK	14.27	81.3	3	643.645	22.78	83923.1	69951.8	74913.5	104505	65568.3	66617
26S proteasome non-ATPase regulatory subunit 2	Q8VDM4	EIYENMAPGENK	18.74	86.7	2	697.816	37.15	69682.4	66348.2	71878.1	84257.6	47087.6	41863.7
26S proteasome non-ATPase regulatory subunit 2	Q8VDM4	EIYENmAPGENK	17.6	85.1	2	705.814	23.58	52037.8	50393.8	37524	72455.4	53153.2	68595.3
26S proteasome non-ATPase regulatory subunit 3 Count								6
26S proteasome non-ATPase regulatory subunit 3	P14685	LQLDSPEDAEFIVAK	15.73	82.5	2	837.933	84.95	253447	313031	271184	349725	275888	273017
26S proteasome non-ATPase regulatory subunit 3	P14685	ELDTVTLEDIK	12.04	65.2	2	638.338	69	236858	276916	261578	339018	260663	264508
26S proteasome non-ATPase regulatory subunit 3	P14685	AIQLEYSEAR	15.13	72	2	590.304	42.92	327057	0.860257	259352	154310	162975	301371
26S proteasome non-ATPase regulatory subunit 3	P14685	HDADGQATLLNLLLR	15.28	90.5	3	550.637	102.98	221428	286017	248009	270317	265219	286459
26S proteasome non-ATPase regulatory subunit 3	P14685	AIQLEYSEAR	15.13	72	2	590.304	42.92 MsChip+41.625	174894	172613	195414	253615	176709	167884
26S proteasome non-ATPase regulatory subunit 3	P14685	VYEFLDK	11.76	67.8	2	457.237	47.92	172286	194194	159275	231804	167132	178873
26S proteasome non-ATPase regulatory subunit 4 Count								3
26S proteasome non-ATPase regulatory subunit 4	O35226	IIAFVGSPVEDNEK	13.77	79.8	2	759.396	65.65	314393	350158	313405	418704	266745	301938
26S proteasome non-ATPase regulatory subunit 4	O35226	VNVDIINFGEEEVNTEK	19.17	92.2	2	974.979	90.1	207426	226805	186423	282550	234428	235457
26S proteasome non-ATPase regulatory subunit 4	O35226	SNPENNVGLITLANDCEVLTTLTPDTGR	17.21	89	3	1005.5	116.83	93927.2	103541	93003.2	119988	92488.9	92512.8
26S proteasome non-ATPase regulatory subunit 6 Count								8
26S proteasome non-ATPase regulatory subunit 6	Q99JI4	FLLSLPEHR	17.31	86.5	3	371.213	57.33	260642	277620	247520	313381	272413	280337
26S proteasome non-ATPase regulatory subunit 6	Q99JI4	GAEILEVLHSLPAVR	12.4	76.6	3	535.31	97.17	216781	234774	191961	247636	201369	262973
26S proteasome non-ATPase regulatory subunit 6	Q99JI4	EGALTAFR	13.32	80.7	2	432.732	37.02	169069	180300	168140	210470	161476	158565
26S proteasome non-ATPase regulatory subunit 6	Q99JI4	AEYLCQIGDK	13.06	74	2	598.784	41.18	179920	202747	188364	258827	178399	178524
26S proteasome non-ATPase regulatory subunit 6	Q99JI4	NWQYQETIK	9.78	67.6	2	605.299	41.67	135749	137570	128198	175780	117003	135398
26S proteasome non-ATPase regulatory subunit 6	Q99JI4	RLDEELEDAEK	11.25	67.1	3	449.553	36.45	134177	165036	180805	141800	125315	96261.2
26S proteasome non-ATPase regulatory subunit 6	Q99JI4	ENNMAPYYEALCK	12.41	74.2	2	801.85	65.28	53726.8	56870.7	53261.5	60947.7	37978.3	31778.1
26S proteasome non-ATPase regulatory subunit 6	Q99JI4	DWLFAPHYR	15.38	83.7	3	402.201	71.77	56095.2	54875.8	59129.2	69066.1	55986.6	62796.9
26S proteasome non-ATPase regulatory subunit 7 Count								6
26S proteasome non-ATPase regulatory subunit 7	P26516	TFEHVTSEIGAEEAEEVGVEHLLR	21.36	90	4	671.082	86.52	226255	279284	215578	318127	206350	205546
26S proteasome non-ATPase regulatory subunit 7	P26516	SVVALHNLINNK	13.89	83.1	3	441.258	42.55	331182	360391	291969	404745	291583	312528
26S proteasome non-ATPase regulatory subunit 7	P26516	VVVHPLVLLSVVDHFNR	23.57	95.1	4	486.536	95.07	250301	302660	252105	289563	269790	360042
26S proteasome non-ATPase regulatory subunit 7	P26516	TNDQmVVVYLASLIR	14.42	74.7	3	579.978	121.32	111356	116743	115855	133376	170015	199333
26S proteasome non-ATPase regulatory subunit 7	P26516	TNDQMVVVYLASLIR	14.4	86.4	3	574.647	125.4	200201	196126	189730	159975	218088	206698
26S proteasome non-ATPase regulatory subunit 7	P26516	DLGLPTEAYISVEEVHDDGTPTSK	15.62	86.3	3	858.413	92.23	169622	188120	157987	235763	150597	176342
26S proteasome non-ATPase regulatory subunit 8 Count								1
26S proteasome non-ATPase regulatory subunit 8	Q9CX56	HPVSLEQYLmEGSYNK	14.49	84.2	3	637.637	64.68	95519.3	127835	88804.6	157656	140327	151497
28 kDa heat- and acid-stable phosphoprotein Count								3
28 kDa heat- and acid-stable phosphoprotein	Q3UHX2	GVEGLIDIENPNR	20.01	94.5	2	713.37	72.02	607603	504795	547756	744293	614467	747821
28 kDa heat- and acid-stable phosphoprotein	Q3UHX2	KVTQLDLDGPK	16.96	79.4	2	607.343	27.97	308209	317930	305285	432405	281498	325107
28 kDa heat- and acid-stable phosphoprotein	Q3UHX2	QYTSPEEIDAQLQAEK	18.05	81.2	2	925.444	62.95	212916	199853	203170	275008	202802	213876
2-hydroxyacyl-CoA lyase 1 Count								5
2-hydroxyacyl-CoA lyase 1	Q9QXE0	TPEELQHSLR	12.91	76.8	3	403.879	22.18	275988	151467	151643	340481	200889	192803
2-hydroxyacyl-CoA lyase 1	Q9QXE0	PSTIELIPFIIEK	11.11	68.5	2	750.44	114.28	187925	174779	172754	230404	200101	177629
2-hydroxyacyl-CoA lyase 1	Q9QXE0	TMLQNCLPR	9.61	88.8	2	566.784	41.4	316655	201305	243657	237186	185202	170693
2-hydroxyacyl-CoA lyase 1	Q9QXE0	GVVPDNHPNCVGAAR	15.59	72.8	3	521.588	22.78	103383	90908.7	95171	132202	75816.3	63817.7
2-hydroxyacyl-CoA lyase 1	Q9QXE0	DSFIVSEGANTmDIGR	14.68	73.9	2	864.399	67.43	41495.8	398607	17472.7	60807.8	430204	56027.9
2-oxoglutarate dehydrogenase, mitochondrial Count								4
2-oxoglutarate dehydrogenase, mitochondrial	Q60597	DVVVDLVCYR	10.94	77.3	2	619.316	80.82	449910	487488	516671	513647	535948	581646
2-oxoglutarate dehydrogenase, mitochondrial	Q60597	IEQLSPFPFDLLLK	11.46	75.5	2	830.471	126.55	59545.1	269466	113871	207897	252238	201811
2-oxoglutarate dehydrogenase, mitochondrial	Q60597	FLDTAFDLDAFKK	16.17	75.7	3	510.933	89.73	88675.1	127220	108955	132836	146570	150635
2-oxoglutarate dehydrogenase, mitochondrial	Q60597	LGFYGLHESDLDK	12.32	65.7	3	498.581	60.3	85386.8	116756	85665.3	110911	117408	126929
2-oxoisovalerate dehydrogenase subunit alpha, mitochondrial Count								5
2-oxoisovalerate dehydrogenase subunit alpha, mitochondrial	P50136	QGQIINPSEDPHLPQEEVLK	14.72	79	3	757.725	66.3	68760.1	222740	302410	360623	173277	137610
2-oxoisovalerate dehydrogenase subunit alpha, mitochondrial	P50136	LKPNPSLLFSDVYQEMPAQLR	16.1	79.3	3	816.098	108.48	0.807752	158088	201135	166661	69476	95678.7
2-oxoisovalerate dehydrogenase subunit alpha, mitochondrial	P50136	AVAENQPFLIEAMTYR	16.05	78.9	3	618.314	95.95	58666.2	219287	291358	307265	160641	149537
2-oxoisovalerate dehydrogenase subunit alpha, mitochondrial	P50136	TDLVFGQYR	12.81	85	2	549.783	58.07	82443.4	234085	305646	349620	212483	177844
2-oxoisovalerate dehydrogenase subunit alpha, mitochondrial	P50136	LEFIQPNVISGIPIYR	15.79	83.1	3	620.352	112.9	97420.7	150100	255466	212574	237222	190885
2-oxoisovalerate dehydrogenase subunit beta, mitochondrial Count								7
2-oxoisovalerate dehydrogenase subunit beta, mitochondrial	Q6P3A8	GLLLSCIEDK	13.71	87.4	2	574.305	66.02	281778	478116	584688	667755	433104	414007
2-oxoisovalerate dehydrogenase subunit beta, mitochondrial	Q6P3A8	AAVEQVPVEPYK	14.09	85.4	2	665.356	44.42	91709.8	307438	463839	479147	289071	207085
2-oxoisovalerate dehydrogenase subunit beta, mitochondrial	Q6P3A8	VCGYDTPFPHIFEPFYIPDK	19.43	82.2	3	814.721	115.22	109963	289845	359395	354578	255184	213005
2-oxoisovalerate dehydrogenase subunit beta, mitochondrial	Q6P3A8	VAHFTFHPDPESLQYGQTQK	16.38	91.9	4	583.285	56.22	98395.7	201775	250678	348584	0.834798	139873
2-oxoisovalerate dehydrogenase subunit beta, mitochondrial	Q6P3A8	MNLFQSITSALDNSLAK	15.44	88.8	3	618.321	126.8	189155	387616	437749	356002	432850	287071
2-oxoisovalerate dehydrogenase subunit beta, mitochondrial	Q6P3A8	DPTAVIFGEDVAFGGVFR	17.84	89.9	3	632.988	126.35	106306	325191	388726	378472	340839	302842
2-oxoisovalerate dehydrogenase subunit beta, mitochondrial	Q6P3A8	SGDLFNCGSLTIR	13.18	75.4	2	720.351	74.7	53814.1	173677	232198	253554	0.834798	129076
3 beta-hydroxysteroid dehydrogenase type 4 Count								1
3 beta-hydroxysteroid dehydrogenase type 4	Q61767	MLVQEEELQEIR	20.61	91.5	2	758.887	66.83	271280	318066	298741	217396	228870	215305
3 beta-hydroxysteroid dehydrogenase type 5 Count								1
3 beta-hydroxysteroid dehydrogenase type 5	Q61694	LPFIYGEECQVTSTTVK	16.57	80	2	986.49	77.95	209686	281659	236574	200344	217426	214909
3 beta-hydroxysteroid dehydrogenase type 7 Count								2
3 beta-hydroxysteroid dehydrogenase type 7	Q9EQC1	VFDLHLSSWLEELK	21.86	92.3	3	572.638	117.85	176295	211422	182708	128721	140489	185586
3 beta-hydroxysteroid dehydrogenase type 7	Q9EQC1	ALAEQLVLEANGR	16.47	83	2	692.383	67.32	171048	187031	154833	174646	166327	162651
3 beta-hydroxysteroid dehydrogenase/Delta 5--4-isomerase type 1 Count								2
3 beta-hydroxysteroid dehydrogenase/Delta 5--4-isomerase type 1	P24815	QTILDVNLK	11.09	67.7	2	522.308	60.28	736667	978319	757584	708282	808287	781887
3 beta-hydroxysteroid dehydrogenase/Delta 5--4-isomerase type 1	P24815	qTILDVNLK	9.86	72.9	2	513.795	93.68	33074.2	44298.1	38327.2	37837	36382.1	38682
3 beta-hydroxysteroid dehydrogenase/Delta 5--4-isomerase type 2 Count								2
3 beta-hydroxysteroid dehydrogenase/Delta 5--4-isomerase type 2	P26149	VTVLEGDILDTQYLR	16.38	76.7	2	867.967	98.58	713004	950415	740287	596704	682985	548266
3 beta-hydroxysteroid dehydrogenase/Delta 5--4-isomerase type 2	P26149	DLGYEPLVSWEEAK	17.92	87.7	2	818.399	100.18	428939	589084	497710	460559	379507	467832
3 beta-hydroxysteroid dehydrogenase/Delta 5--4-isomerase type 3 Count								6
3 beta-hydroxysteroid dehydrogenase/Delta 5--4-isomerase type 3	P26150	FSTANPVYVGNVAWAHILAAR	21.64	85.2	3	753.067	103.75	393784	498875	416490	368303	344046	395689
3 beta-hydroxysteroid dehydrogenase/Delta 5--4-isomerase type 3	P26150	EQFFNLGTSIK	15.19	86.1	2	642.335	75.48	475602	640190	546321	562229	498269	537468
3 beta-hydroxysteroid dehydrogenase/Delta 5--4-isomerase type 3	P26150	PGWSCLVTGAGGFLGQR	19.97	90.5	3	588.295	102.48	459224	607002	561225	418721	464657	510764
3 beta-hydroxysteroid dehydrogenase/Delta 5--4-isomerase type 3	P26150	IIQLLVQEK	20.84	93.7	2	542.342	59.25	431284	553190	476748	445038	436107	450302
3 beta-hydroxysteroid dehydrogenase/Delta 5--4-isomerase type 3	P26150	EWGFCLNSR	12.71	71.8	2	584.764	68.65	151874	181231	166891	143749	135010	166469
3 beta-hydroxysteroid dehydrogenase/Delta 5--4-isomerase type 3	P26150	SPNIQGEFYYISDDTPHQSYDDLNYTLSK	17.62	79.9	3	1137.52	97.48	70232.5	66319.8	67068.1	63455.1	67049.3	66434.5
3-beta-hydroxysteroid-Delta(8),Delta(7)-isomerase Count								2
3-beta-hydroxysteroid-Delta(8),Delta(7)-isomerase	P70245	ASVVPLGAGR	11.89	90.8	2	463.775	33.05	532642	487425	463964	475849	437276	417189
3-beta-hydroxysteroid-Delta(8),Delta(7)-isomerase	P70245	HLTSAQSVLDSK	15.4	86.8	2	643.341	24.88	1.22355e+06	1.18905e+06	1.10128e+06	947322	1.0328e+06	774373
3-hydroxyacyl-CoA dehydratase 3 Count								4
3-hydroxyacyl-CoA dehydratase 3	Q8K2C9	VELSDVQNPAISITDNVLHFK	23.18	95.2	3	780.413	107.55	690535	671196	585288	531113	623363	598024
3-hydroxyacyl-CoA dehydratase 3	Q8K2C9	EGSPETLTNLK	16.21	84.7	2	594.809	38.38	286240	314309	266511	303534	285252	275092
3-hydroxyacyl-CoA dehydratase 3	Q8K2C9	RPLFLAPDFDR	11.97	87.8	3	449.579	65.93	362426	294068	278098	271860	299398	259060
3-hydroxyacyl-CoA dehydratase 3	Q8K2C9	FSFTLPYPVK	14.64	86.6	2	599.829	93.8	296283	0.860257	241750	245032	301233	254514
3-hydroxyacyl-CoA dehydrogenase type-2 Count								7
3-hydroxyacyl-CoA dehydrogenase type-2	O08756	VVTIAPGLFATPLLTTLPEK	18.23	86.9	2	1041.12	122.52	1.64354e+06	2.43539e+06	1.76702e+06	1.64122e+06	1.86135e+06	1.41312e+06
3-hydroxyacyl-CoA dehydrogenase type-2	O08756	LGDPAEYAHLVQTIIENPFLNGEVIR	13.52	76.3	4	727.886	128.63	434331	428983	469175	351238	666333	569961
3-hydroxyacyl-CoA dehydrogenase type-2	O08756	EIQAALTLAK	14.22	78.1	2	529.316	50.32	396035	477147	441767	431706	436500	345610
3-hydroxyacyl-CoA dehydrogenase type-2	O08756	KLGESCIFAPANVTSEK	14.08	86.2	3	617.649	52.05	429738	566993	512875	482833	343627	365722
3-hydroxyacyl-CoA dehydrogenase type-2	O08756	NFLASQVPFPSR	15.94	91.4	2	681.862	76.43	320532	371333	352655	336090	373004	274463
3-hydroxyacyl-CoA dehydrogenase type-2	O08756	IHTLEDFQR	10.86	92.2	3	386.868	32.7	234786	260430	243408	228302	196180	160273
3-hydroxyacyl-CoA dehydrogenase type-2	O08756	LGESCIFAPANVTSEK	10.92	70.8	2	861.922	67.45	123447	89736.9	103689	80392.3	104406	76202.7
3-hydroxyanthranilate 3,4-dioxygenase Count								1
3-hydroxyanthranilate 3,4-dioxygenase	Q78JT3	VTMGGQCIALAPDDSLLVPAGTSYVWER	9.99	70.2	3	1002.83	120.23	192461	136120	139075	128919	297053	284480
3-ketoacyl-CoA thiolase A, peroxisomal Count								11
3-ketoacyl-CoA thiolase A, peroxisomal	Q921H8	AEELGLPILGVLR	14.49	88	2	690.416	115.07	401169	338163	286711	405489	613069	480532
3-ketoacyl-CoA thiolase A, peroxisomal	Q921H8	IAQFLSGIPETVPLSTVNR	13.04	80.3	2	1021.57	103.4	568673	494949	450408	653684	774117	639033
3-ketoacyl-CoA thiolase A, peroxisomal	Q921H8	QVVTLLNELK	9.85	71.6	2	578.85	72.42	400302	290221	286957	457925	561452	460223
3-ketoacyl-CoA thiolase A, peroxisomal	Q921H8	TITVSQDEGVRPSTTmQGLAK	14.89	88	3	745.714	39.72	150448	125896	99888.4	236520	239307	192965
3-ketoacyl-CoA thiolase A, peroxisomal	Q921H8	SYAVVGVPPDVMGIGPAYAIPAALQK	14.72	86.4	3	862.133	120.83	227676	205600	176362	209837	205738	155413
3-ketoacyl-CoA thiolase A, peroxisomal	Q921H8	SYAVVGVPPDVMGIGPAYAIPAALQK	14.72	86.4	3	862.133	120.83 MsChip+120.97801	113815	154563	61899.5	123736	101962	55732
3-ketoacyl-CoA thiolase A, peroxisomal	Q921H8	DGGSTTAGNSSQVSDGAAAVLLAR	24.91	90.4	2	1103.04	76.9	53106.5	37526.1	34187.3	67115.1	63877	47693.7
3-ketoacyl-CoA thiolase A, peroxisomal	Q921H8	qVVTLLNELK	12.5	77.1	2	570.337	118.93	49833.5	45371.7	35065.5	62477.1	68931.7	60493.8
3-ketoacyl-CoA thiolase A, peroxisomal	Q921H8	AEIVPVTTTVLDDK	12.03	79	2	750.911	71.7	68214	18437	47893.2	52139.8	70401	61039.1
3-ketoacyl-CoA thiolase A, peroxisomal	Q921H8	LGIPAEK	13.35	87	2	364.221	25.8	212153	0.860257	0.805565	256454	159442	269449
3-ketoacyl-CoA thiolase A, peroxisomal	Q921H8	LGIPAEK	13.35	87	2	364.221	25.8 MsChip+25.62	205071	0.860257	0.805565	92210.5	151190	264136
3-ketoacyl-CoA thiolase B, peroxisomal Count								4
3-ketoacyl-CoA thiolase B, peroxisomal	Q8VCH0	GCFHAEIVPVTTTVLNDK	13.36	80.3	3	667.675	70.85	325706	179112	241659	371947	487219	348352
3-ketoacyl-CoA thiolase B, peroxisomal	Q8VCH0	SAGFLQASASDVVVVHGR	16.42	85.4	3	600.651	61.38	229800	178278	156893	282289	350483	262573
3-ketoacyl-CoA thiolase B, peroxisomal	Q8VCH0	LKPEQLGDISVGNVLQPGAGAImAR	10.65	77.4	3	850.795	86.97	159360	150539	117649	215840	303071	269968
3-ketoacyl-CoA thiolase B, peroxisomal	Q8VCH0	LKPEQLGDISVGNVLQPGAGAIMAR	9.06	74.8	3	845.463	94.83	239570	175468	160916	158765	189914	138629
3-ketoacyl-CoA thiolase, mitochondrial Count								23
3-ketoacyl-CoA thiolase, mitochondrial	Q8BWT1	FGLDLK	12.35	91	2	346.703	50.48	2.70848e+06	2.13445e+06	2.4919e+06	2.44758e+06	2.95266e+06	2.81708e+06
3-ketoacyl-CoA thiolase, mitochondrial	Q8BWT1	VGVPTETGALTLNR	23.33	95.1	2	714.396	60.23	1.12901e+06	1.34739e+06	1.1203e+06	1.27466e+06	1.2213e+06	973413
3-ketoacyl-CoA thiolase, mitochondrial	Q8BWT1	DFSATDLTEFAAR	19.51	96.7	2	722.341	93.93	767229	1.04661e+06	968786	914010	863966	747217
3-ketoacyl-CoA thiolase, mitochondrial	Q8BWT1	LEDTLWAGLTDQHVK	19.03	85.3	3	575.965	74.85	863838	990514	912516	927345	883933	915359
3-ketoacyl-CoA thiolase, mitochondrial	Q8BWT1	TNVSGGAIALGHPLGGSGSR	19.77	90.7	3	603.318	41.9	777523	787795	765796	937271	792551	617444
3-ketoacyl-CoA thiolase, mitochondrial	Q8BWT1	VPPETIDSVIVGNVMQSSSDAAYLAR	21.67	97	3	907.125	116.32	497903	589403	564462	453370	432557	329940
3-ketoacyl-CoA thiolase, mitochondrial	Q8BWT1	DMDLIDVNEAFAPQFLSVQK	19.36	87.7	2	1140.56	125.97	1.26087e+06	1.4582e+06	1.31754e+06	1.10676e+06	1.23243e+06	830019
3-ketoacyl-CoA thiolase, mitochondrial	Q8BWT1	DmDLIDVNEAFAPQFLSVQK	21.92	89.6	3	766.044	121.65	464112	865372	588820	673918	1.11621e+06	1.06147e+06
3-ketoacyl-CoA thiolase, mitochondrial	Q8BWT1	ALDLDPSK	13.2	81.7	2	429.732	32.18	481949	507443	453119	534215	460907	428362
3-ketoacyl-CoA thiolase, mitochondrial	Q8BWT1	LCGSGFQSIVSGCQEICSK	15.48	77.8	3	706.32	71.02	384663	269693	431714	489906	408840	364317
3-ketoacyl-CoA thiolase, mitochondrial	Q8BWT1	ITAHLVHELR	18.83	81.5	3	396.9	22.43	707721	791698	713425	712699	722576	515118
3-ketoacyl-CoA thiolase, mitochondrial	Q8BWT1	RTPFGAYGGLLK	12.92	68.9	3	427.243	55.07	235502	400580	300126	362166	280925	171626
3-ketoacyl-CoA thiolase, mitochondrial	Q8BWT1	GVFIVAAK	12.41	67	2	402.753	40.42	287260	334261	288005	348199	319083	282796
3-ketoacyl-CoA thiolase, mitochondrial	Q8BWT1	QTmQVDEHARPQTTLEQLQK	11.91	73.6	4	600.051	34.35	230512	270592	228783	364932	313778	244464
3-ketoacyl-CoA thiolase, mitochondrial	Q8BWT1	TPFGAYGGLLK	14.96	79.7	2	562.311	73.05	321835	240737	280786	282793	326295	297063
3-ketoacyl-CoA thiolase, mitochondrial	Q8BWT1	AANEAGYFNEEmAPIEVK	23.84	97	2	999.959	66.33	157937	207350	167661	229365	233652	217765
3-ketoacyl-CoA thiolase, mitochondrial	Q8BWT1	DGTVTAGNASGVSDGAGAVIIASEDAVKK	19.27	86.8	3	887.451	79.78	160967	0.860257	197664	247867	175600	143958
3-ketoacyl-CoA thiolase, mitochondrial	Q8BWT1	VVGYFVSGCDPTIMGIGPVPAINGALK	13.98	79.1	3	911.477	120.98	318999	375790	302975	262888	295449	220630
3-ketoacyl-CoA thiolase, mitochondrial	Q8BWT1	DGTVTAGNASGVSDGAGAVIIASEDAVK	14.3	76.7	3	844.752	92.82	160993	152070	156965	176911	179532	136116
3-ketoacyl-CoA thiolase, mitochondrial	Q8BWT1	VVGYFVSGCDPTImGIGPVPAINGALK	14.09	86.1	3	916.808	112.98	85181.6	97539.4	80036.1	90410.3	147671	144473
3-ketoacyl-CoA thiolase, mitochondrial	Q8BWT1	DAEVVLCGGTESmSQSPYCVR	17.63	89.8	3	787.677	68.07	76885.1	106552	87220.1	101152	118343	91210.1
3-ketoacyl-CoA thiolase, mitochondrial	Q8BWT1	TAHLVHELR	17.08	83.8	3	359.205	22.95	88100	102603	95603.6	94060.2	95477.5	72855.4
3-ketoacyl-CoA thiolase, mitochondrial	Q8BWT1	QTMQVDEHARPQTTLEQLQK	11.98	77.7	4	596.052	42.9	436642	469705	418909	0.991874	17024.8	0.930573
3-keto-steroid reductase Count								5
3-keto-steroid reductase	O88736	YASATSGFGTNYVTGQK	14.53	65.6	2	876.415	51.55	110919	135473	104433	120293	85379.7	78629.7
3-keto-steroid reductase	O88736	FYEVLLELEK	15.76	81.3	2	641.85	97.72	103317	67137.1	36765.9	58511.6	49350.7	98290.9
3-keto-steroid reductase	O88736	ELEPLLCHADNPSQLIWTSSR	17.07	86.7	3	822.741	93.73	76478.8	87834.9	83326.8	82657.7	51149.7	43481.9
3-keto-steroid reductase	O88736	FYEVLLELEK	15.76	81.3	2	641.85	97.72 MsChip+97.87401	67605.7	70853.4	81747.8	60906	73376.2	75161.4
3-keto-steroid reductase	O88736	MDIDEDTAEK	13.67	73.9	2	583.748	27.8	80578.3	70053.4	75026.2	75164.2	58645.3	57879.7
3-oxo-5-alpha-steroid 4-dehydrogenase 1 Count								1
3-oxo-5-alpha-steroid 4-dehydrogenase 1	Q68FF9	TLVFPVLIR	15.27	83.5	2	529.342	94.47	70896.5	66837.7	59665	37813.2	70520.4	74943.6
40S ribosomal protein S10 Count								9
40S ribosomal protein S10	P63325	IAIYELLFK	18.58	95.9	2	555.334	109.77	5.88882e+06	7.19301e+06	6.45627e+06	6.5822e+06	7.90381e+06	7.93189e+06
40S ribosomal protein S10	P63325	DYLHLPPEIVPATLR	19.81	95.9	3	578.658	98.2	1.32611e+06	1.4226e+06	1.53059e+06	1.74822e+06	1.67886e+06	1.69073e+06
40S ribosomal protein S10	P63325	KAEAGAGSATEFQFR	15.68	81.4	2	785.387	34.73	2.13485e+06	2.93942e+06	3.11056e+06	3.14382e+06	2.29942e+06	2.22169e+06
40S ribosomal protein S10	P63325	NVPNLHVMK	14.08	82.7	3	351.195	27.17	2.25835e+06	2.18103e+06	2.2603e+06	2.1303e+06	1.22605e+06	1.08874e+06
40S ribosomal protein S10	P63325	EQFAWR	9.18	65.3	2	418.706	38.63	1.45247e+06	1.67396e+06	1.55006e+06	1.75119e+06	1.42704e+06	1.65804e+06
40S ribosomal protein S10	P63325	HFYWYLTNEGIQYLR	18.81	85.9	3	668.332	96.92	791975	733430	765358	624077	530794	716697
40S ribosomal protein S10	P63325	PNLHVMK	15.31	83.1	2	419.734	27.18	659727	554447	612562	568968	368139	346970
40S ribosomal protein S10	P63325	AEAGAGSATEFQFR	16.71	75.9	2	721.339	49.22	760563	588155	594245	666521	742745	683994
40S ribosomal protein S10	P63325	PNLHVMK	15.31	83.1	2	419.734	27.18 MsChip+27.096004	739394	407365	645510	532957	413269	392460
40S ribosomal protein S11 Count								11
40S ribosomal protein S11	P62281	DVQIGDIVTVGECRPLSK	22.44	95.4	3	662.682	78.9	6.79147e+06	7.95908e+06	7.44181e+06	8.17666e+06	7.65347e+06	7.21348e+06
40S ribosomal protein S11	P62281	NIGLGFK	13.15	72.6	2	374.721	42.98	4.20731e+06	4.61348e+06	4.42839e+06	5.27919e+06	4.48327e+06	4.43746e+06
40S ribosomal protein S11	P62281	EAIEGTYIDK	18.05	90	2	569.785	36.87	3.81189e+06	3.58244e+06	3.72634e+06	4.19726e+06	3.50028e+06	3.57161e+06
40S ribosomal protein S11	P62281	DYLHYIR	16.72	85.8	2	490.253	45.9	3.06303e+06	3.48239e+06	3.2485e+06	3.83878e+06	3.31904e+06	3.2262e+06
40S ribosomal protein S11	P62281	NmSVHLSPCFR	14.22	72.3	3	455.213	33.68	1.49715e+06	1.92008e+06	1.56844e+06	2.04309e+06	2.14461e+06	2.34426e+06
40S ribosomal protein S11	P62281	ILSGVVTK	15.72	92.2	2	408.763	27.18	4.20338e+06	4.82775e+06	4.55141e+06	4.49689e+06	4.74858e+06	3.61313e+06
40S ribosomal protein S11	P62281	NMSVHLSPCFR	15.91	76.8	3	449.881	45.88	2.97347e+06	2.87111e+06	3.05574e+06	2.80006e+06	1.93369e+06	1.65172e+06
40S ribosomal protein S11	P62281	KCPFTGNVSIR	14.63	81.2	3	426.892	30.48	1.56353e+06	1.91661e+06	1.77177e+06	2.3187e+06	1.47446e+06	1.50049e+06
40S ribosomal protein S11	P62281	CPFTGNVSIR	18.08	75.8	2	575.787	44.22	1.84064e+06	1.48867e+06	1.4861e+06	1.60153e+06	1.70138e+06	1.68861e+06
40S ribosomal protein S11	P62281	RDYLHYIR	13.15	78.5	3	379.205	30.43	329233	340454	334745	413640	306155	300804
40S ribosomal protein S11	P62281	qPTIFQNK	11.78	77.6	2	479.753	61.35	304650	324268	341130	347425	312727	308225
40S ribosomal protein S12 Count								7
40S ribosomal protein S12	P63323	DVIEEYFK	16.71	91.5	2	521.758	76.98	3.46805e+06	4.0246e+06	3.96819e+06	4.62051e+06	3.94127e+06	3.7879e+06
40S ribosomal protein S12	P63323	TALIHDGLAR	16.25	92.2	3	356.205	26.17	3.42739e+06	3.64602e+06	3.56198e+06	3.48322e+06	2.97248e+06	2.97152e+06
40S ribosomal protein S12	P63323	LGEWVGLCK	21.36	96.7	2	531.276	60.73	2.56761e+06	2.84771e+06	2.63194e+06	2.65777e+06	2.40243e+06	2.46083e+06
40S ribosomal protein S12	P63323	VVGCSCVVVK	17.68	86.2	2	553.788	26.32	2.33327e+06	1.7792e+06	2.12639e+06	1.90251e+06	1.93229e+06	1.87507e+06
40S ribosomal protein S12	P63323	KLGEWVGLCK	12.96	74	2	595.323	46.52	579859	723072	663147	709454	555742	567172
40S ribosomal protein S12	P63323	QAHLCVLASNCDEPMYVK	18.28	92.4	3	712.329	56.48	983397	674674	753736	669032	502587	422895
40S ribosomal protein S12	P63323	QAHLCVLASNCDEPmYVK	20.75	93.7	3	717.66	48.85	348575	340037	296912	392213	404354	425173
40S ribosomal protein S13 Count								8
40S ribosomal protein S13	P62301	GLAPDLPEDLYHLIK	19.97	96.9	3	565.31	103.75	7.75258e+06	9.44536e+06	9.16744e+06	8.28865e+06	9.47536e+06	9.16145e+06
40S ribosomal protein S13	P62301	LILIESR	15.43	92.9	2	422.269	46.07	5.69917e+06	7.04563e+06	6.50867e+06	7.43199e+06	6.72124e+06	6.68352e+06
40S ribosomal protein S13	P62301	GLTPSQIGVILR	20.6	91.1	2	627.382	77.45	5.69145e+06	5.7557e+06	5.41685e+06	5.74744e+06	6.50142e+06	6.54784e+06
40S ribosomal protein S13	P62301	GLSQSALPYR	14.04	89	2	546.296	40.52	3.76639e+06	4.26009e+06	3.97302e+06	4.43681e+06	3.78297e+06	3.73904e+06
40S ribosomal protein S13	P62301	SVPTWLK	15.47	94.1	2	415.742	45.53	3.00938e+06	3.54017e+06	3.42528e+06	3.47194e+06	3.15997e+06	3.34849e+06
40S ribosomal protein S13	P62301	GLSQSALPYRR	14.01	85.1	3	416.567	27.85	426178	642424	618410	806406	505756	466056
40S ribosomal protein S13	P62301	KGLTPSQIGVILR	12.52	90.2	3	461.289	58.17	118177	634976	322408	494724	138625	193585
40S ribosomal protein S13	P62301	PDLPEDLYHLIK	15.01	80.7	2	726.89	105	349928	403673	394047	358153	409537	399075
40S ribosomal protein S14 Count								9
40S ribosomal protein S14	P62264	ELGITALHIK	20.26	96.7	3	365.557	54.45	5.9855e+06	7.17883e+06	6.51758e+06	6.81761e+06	6.48161e+06	6.19341e+06
40S ribosomal protein S14	P62264	IEDVTPIPSDSTR	19.37	96.7	2	715.362	48.1	4.50274e+06	4.84172e+06	4.52211e+06	5.25384e+06	4.31838e+06	4.19163e+06
40S ribosomal protein S14	P62264	KEEQVISLGPQVAEGENVFGVCHIFASFNDTFVHVTDLSGK	24.67	100	5	901.847	122.15	1.75869e+06	1.52259e+06	1.45299e+06	1.07737e+06	1.80721e+06	2.00109e+06
40S ribosomal protein S14	P62264	ADRDESSPYAAMLAAQDVAQR	20.5	94.5	3	755.69	72.07	2.90304e+06	2.08401e+06	2.69059e+06	2.59196e+06	1.54465e+06	1.31002e+06
40S ribosomal protein S14	P62264	IEDVTPIPSDSTRR	15.89	92.9	3	529.277	37.42	1.1632e+06	1.57965e+06	1.45334e+06	1.65898e+06	1.139e+06	1.02414e+06
40S ribosomal protein S14	P62264	ADRDESSPYAAmLAAQDVAQR	20.71	93.7	3	761.022	52.8	450723	901948	867324	1.10853e+06	975437	1.06669e+06
40S ribosomal protein S14	P62264	EEQVISLGPQVAEGENVFGVCHIFASFNDTFVHVTDLSGK	17.74	80.7	4	1095.03	125.73	515954	470283	469309	250394	571257	759857
40S ribosomal protein S14	P62264	ADRDESSPYAAmLAAQDVAQR	20.71	93.7	3	761.022	52.8 MsChip+52.593998	992379	900106	1.17199e+06	1.1092e+06	976100	1.42158e+06
40S ribosomal protein S14	P62264	TPGPGAQSALR	15.48	68.7	2	527.786	20.88	167524	138898	148157	249287	134674	230838
40S ribosomal protein S15 Count								10
40S ribosomal protein S15	P62843	TFNQVEIKPEMIGHYLGEFSITYKPVK	20.7	87.5	5	634.535	100.62	2.52157e+06	2.60523e+06	2.24032e+06	1.72233e+06	1.713e+06	2.02422e+06
40S ribosomal protein S15	P62843	EAPPMEKPEVVK	15.55	95.8	3	451.908	25.88	2.63907e+06	2.3068e+06	2.61364e+06	2.67184e+06	1.41935e+06	1.36529e+06
40S ribosomal protein S15	P62843	DMIILPEMVGSMVGVYNGK	19.41	92.7	3	685.01	126.77	3.21815e+06	2.77466e+06	2.95523e+06	1.61641e+06	1.42791e+06	967730
40S ribosomal protein S15	P62843	DmIILPEMVGSMVGVYNGK	20.5	91.4	2	1035.01	121.98	1.36022e+06	1.77723e+06	1.60406e+06	1.49013e+06	1.38526e+06	1.30514e+06
40S ribosomal protein S15	P62843	GVDLDQLLDmSYEQLmQLYSAR	18.06	79	3	874.08	131.02	274762	495859	279168	328818	1.45255e+06	1.66466e+06
40S ribosomal protein S15	P62843	GVDLDQLLDmSYEQLmQLYSAR	18.06	79	3	874.08	131.02 MsChip+130.625	238315	426269	247688	299481	1.25666e+06	1.43587e+06
40S ribosomal protein S15	P62843	EAPPmEKPEVVK	9.29	76	3	457.239	18.72	76270.4	54280.5	46874.2	127984	59052.7	121669
40S ribosomal protein S15	P62843	EAPPMEKPEVVK	15.55	95.8	3	451.908	25.88 MsChip+26.026	37111.4	48259.6	38701.8	48394.5	36405.5	33874.7
40S ribosomal protein S15	P62843	TFNQVEIKPEmIGHYLGEFSITYKPVK	22.01	95.5	4	796.915	92.9	650121	808399	429341	940012	910274	1.22156e+06
40S ribosomal protein S15	P62843	GVDLDQLLDmSYEQLmQLYSAR	18.06	79	3	874.08	131.02 MsChip+130.54	273567	429013	289856	351389	1.45263e+06	1.67823e+06
40S ribosomal protein S15a Count								9
40S ribosomal protein S15a	P62245	IVVNLTGR	14.08	86.1	2	436.272	40.25	5.13796e+06	6.16532e+06	5.59431e+06	6.46582e+06	5.92441e+06	6.05475e+06
40S ribosomal protein S15a	P62245	FDVQLK	15.05	92.7	2	375.213	40.17	4.62545e+06	5.4298e+06	5.09415e+06	5.96334e+06	5.20765e+06	5.1499e+06
40S ribosomal protein S15a	P62245	HGYIGEFEIIDDHR	24.58	97.9	3	567.606	58.75	4.08584e+06	4.84028e+06	5.09129e+06	4.72275e+06	4.27008e+06	4.35561e+06
40S ribosomal protein S15a	P62245	MNVLADALK	15.63	93.7	2	487.771	59.82	5.31703e+06	5.86263e+06	5.58959e+06	5.73269e+06	4.69863e+06	4.35736e+06
40S ribosomal protein S15a	P62245	WQNNLLPSR	14.68	76.6	2	564.301	51.68	3.31148e+06	3.80162e+06	3.36245e+06	3.88423e+06	3.24585e+06	3.34434e+06
40S ribosomal protein S15a	P62245	mNVLADALK	14.99	77.5	2	495.768	47.83	1.25114e+06	1.78929e+06	1.53377e+06	2.06797e+06	2.43395e+06	2.38379e+06
40S ribosomal protein S15a	P62245	QFGFIVLTTSAGIMDHEEAR	20.21	81.6	3	741.369	99.25	1.0602e+06	956152	1.13117e+06	774563	785072	741491
40S ribosomal protein S15a	P62245	FLTVMMK	12.72	79.2	2	435.235	55.15	1.05283e+06	1.07435e+06	1.07595e+06	876178	554175	461896
40S ribosomal protein S15a	P62245	qFGFIVLTTSAGIMDHEEAR	20.26	91.3	3	735.693	125.88	376707	412398	405545	297873	339967	347112
40S ribosomal protein S16 Count								10
40S ribosomal protein S16	P14131	GPLQSVQVFGR	20.92	96.1	2	594.33	63.28	5.87087e+06	6.82276e+06	6.06366e+06	7.34137e+06	6.35692e+06	6.40452e+06
40S ribosomal protein S16	P14131	LLEPVLLLGK	22.1	97.2	2	547.863	93.17	6.93954e+06	8.28701e+06	7.63557e+06	7.78716e+06	7.43469e+06	8.0375e+06
40S ribosomal protein S16	P14131	TLLVADPR	14.87	90.9	2	442.764	38.7	4.26638e+06	5.07857e+06	4.73139e+06	5.28109e+06	4.5135e+06	4.40675e+06
40S ribosomal protein S16	P14131	GGGHVAQIYAIR	16.11	87.3	2	621.341	29.92	3.62741e+06	3.7275e+06	3.78718e+06	4.23118e+06	3.02838e+06	3.13844e+06
40S ribosomal protein S16	P14131	DILIQYDR	17.65	94.3	2	518.277	58.32	4.19757e+06	4.94866e+06	4.70508e+06	5.26426e+06	4.7043e+06	4.85472e+06
40S ribosomal protein S16	P14131	FAGVDIR	12.05	85.3	2	389.216	40.9	3.55713e+06	3.89477e+06	3.7572e+06	4.30827e+06	3.72354e+06	3.73251e+06
40S ribosomal protein S16	P14131	ALVAYYQK	14.4	84.1	2	478.266	32.92	2.61058e+06	2.75299e+06	2.93677e+06	2.9807e+06	2.44962e+06	2.68925e+06
40S ribosomal protein S16	P14131	VNGRPLEMIEPR	14.87	83.3	3	470.922	42.32	2.29002e+06	2.14862e+06	2.22309e+06	2.21101e+06	1.41846e+06	1.20673e+06
40S ribosomal protein S16	P14131	VnGRPLEMIEPR	14.02	81	3	471.25	53.9	754270	828094	857813	800781	540871	532486
40S ribosomal protein S16	P14131	ERFAGVDIR	14.83	88	3	354.861	37.67	442281	473377	491750	554668	461050	377671
40S ribosomal protein S17 Count								8
40S ribosomal protein S17	P63276	LLDFGSLSNLQVTQPTVGmNFK	21.77	90.6	2	1213.13	111.97	3.32851e+06	4.43309e+06	3.60931e+06	4.1765e+06	5.72868e+06	6.72728e+06
40S ribosomal protein S17	P63276	RVCEEIAIIPSK	14.82	92.6	3	472.262	43.53	4.93372e+06	5.01e+06	5.12018e+06	5.35001e+06	5.10457e+06	4.7288e+06
40S ribosomal protein S17	P63276	LLDFGSLSNLQVTQPTVGMNFK	19.55	86.6	2	1205.13	120.28	6.58852e+06	8.42573e+06	6.51998e+06	6.23483e+06	5.62628e+06	4.5769e+06
40S ribosomal protein S17	P63276	DNYVPEVSALDQEIIEVDPDTK	21.79	97.3	2	1245.1	118.02	3.0839e+06	4.45599e+06	3.55825e+06	3.77782e+06	3.17207e+06	3.19606e+06
40S ribosomal protein S17	P63276	IAGYVTHLmK	19.54	90.3	2	574.81	25.18	2.2112e+06	2.84831e+06	2.37023e+06	3.09952e+06	3.15625e+06	3.36437e+06
40S ribosomal protein S17	P63276	IAGYVTHLMK	22.66	98.7	3	378.211	38.17	3.62868e+06	3.74578e+06	3.77806e+06	3.55528e+06	2.39816e+06	2.07585e+06
40S ribosomal protein S17	P63276	RDNYVPEVSALDQEIIEVDPDTK	19.54	93	3	882.436	97.62	641531	727989	700114	785925	651752	648469
40S ribosomal protein S17	P63276	RVCEEIAIIPSKK	14.69	87.8	4	386.472	30.2	319239	583776	553759	644562	350860	332546
40S ribosomal protein S18 Count								9
40S ribosomal protein S18	P62270	IPDWFLNR	21.16	98.8	2	530.782	82.28	4.8404e+06	5.81119e+06	5.41678e+06	5.54051e+06	5.31593e+06	6.09379e+06
40S ribosomal protein S18	P62270	IAFAITAIK	18.35	89.3	2	474.3	69.27	5.09112e+06	5.40693e+06	5.49418e+06	5.80449e+06	6.36635e+06	6.14836e+06
40S ribosomal protein S18	P62270	VITIMQNPR	13.45	82.6	2	536.303	39.27	4.20083e+06	4.24346e+06	4.42572e+06	4.35299e+06	2.97241e+06	2.5277e+06
40S ribosomal protein S18	P62270	VLNTNIDGR	21.44	98	2	501.272	26.52	5.49915e+06	4.47906e+06	5.83516e+06	5.78054e+06	4.87581e+06	4.79506e+06
40S ribosomal protein S18	P62270	YSQVLANGLDNK	21.2	100	2	661.341	40.48	3.09003e+06	3.4475e+06	3.29025e+06	3.71325e+06	2.97156e+06	2.83633e+06
40S ribosomal protein S18	P62270	HFWGLR	11.24	81.8	2	408.219	36.18	1.17785e+06	2.63654e+06	2.5314e+06	1.89778e+06	1.98733e+06	1.30593e+06
40S ribosomal protein S18	P62270	YSQVLAnGLDNK	18.04	90.2	2	661.833	44.27	1.25203e+06	1.35516e+06	1.36344e+06	1.45957e+06	1.20458e+06	1.20654e+06
40S ribosomal protein S18	P62270	AGELTEDEVER	20.67	93.9	2	624.291	28.9	262661	244492	267013	272951	227452	251406
40S ribosomal protein S18	P62270	HFWGLR	11.24	81.8	2	408.219	36.18 MsChip+35.873997	2.08039e+06	2.60208e+06	2.44705e+06	2.37362e+06	2.10121e+06	2.1506e+06
40S ribosomal protein S19 Count								5
40S ribosomal protein S19	Q9CZX8	VPEWVDTVK	18.87	88.1	2	536.787	52.77	4.62845e+06	5.87868e+06	5.69921e+06	6.14618e+06	4.8574e+06	5.25944e+06
40S ribosomal protein S19	Q9CZX8	ALAAFLK	17.73	94.9	2	367.234	48.87	4.59849e+06	5.2401e+06	4.872e+06	5.68564e+06	5.39173e+06	4.96971e+06
40S ribosomal protein S19	Q9CZX8	DVNQQEFVR	16.33	90.1	2	567.781	34.4	3.74156e+06	3.98525e+06	3.90859e+06	4.42154e+06	3.44496e+06	3.6056e+06
40S ribosomal protein S19	Q9CZX8	ELAPYDENWFYTR	24.04	95.7	2	852.389	92.2	3.87907e+06	4.6678e+06	4.2111e+06	4.10015e+06	3.7143e+06	4.18855e+06
40S ribosomal protein S19	Q9CZX8	RVLQALEGLK	14.28	94.5	3	376.236	42.13	3.17946e+06	4.21675e+06	3.35525e+06	4.57465e+06	3.28184e+06	3.34827e+06
40S ribosomal protein S2 Count								18
40S ribosomal protein S2	P25444	SPYQEFTDHLVK	23.09	93.4	3	488.577	58.45	5.77059e+06	6.56168e+06	6.61621e+06	6.66199e+06	5.89281e+06	5.99301e+06
40S ribosomal protein S2	P25444	SLEEIYLFSLPIK	23.02	98.4	2	776.437	120.63	1.0477e+07	1.37438e+07	1.14871e+07	1.25471e+07	1.37248e+07	1.3253e+07
40S ribosomal protein S2	P25444	GTGIVSAPVPK	15.24	84.6	2	513.303	35.17	4.62382e+06	5.05961e+06	4.75469e+06	5.59097e+06	4.56478e+06	4.69811e+06
40S ribosomal protein S2	P25444	EWIPVTK	16.1	89	2	436.747	44.27	4.35983e+06	5.01381e+06	5.01761e+06	5.19345e+06	4.30134e+06	4.65243e+06
40S ribosomal protein S2	P25444	TYSYLTPDLWK	20.49	93.4	2	693.851	87.33	3.95153e+06	4.833e+06	4.3226e+06	4.32734e+06	3.57499e+06	4.41218e+06
40S ribosomal protein S2	P25444	GCTATLGNFAK	12.93	71.6	2	570.279	36.03	3.90393e+06	4.18535e+06	4.2502e+06	4.46433e+06	3.79221e+06	3.76759e+06
40S ribosomal protein S2	P25444	AFVAIGDYNGHVGLGVK	21.46	92.5	2	858.957	69.8	2.84099e+06	2.97861e+06	2.94606e+06	3.14316e+06	3.07027e+06	3.24061e+06
40S ribosomal protein S2	P25444	ESEIIDFFLGASLK	19.18	93.6	2	784.914	126.53	4.39104e+06	3.30492e+06	3.70843e+06	2.09373e+06	6.756e+06	6.8734e+06
40S ribosomal protein S2	P25444	ATFDAISK	14.75	75.6	2	426.727	28.23	2.32869e+06	1.76096e+06	1.5198e+06	2.52974e+06	1.90462e+06	2.95718e+06
40S ribosomal protein S2	P25444	LSIVPVRR	13.16	91.4	3	313.875	28.35	1.78739e+06	2.07368e+06	2.12399e+06	2.4746e+06	1.93671e+06	1.87267e+06
40S ribosomal protein S2	P25444	LLMMAGIDDCYTSAR	22.4	92.5	2	858.891	81.82	1.89087e+06	1.98731e+06	2.10474e+06	1.68139e+06	1.30026e+06	1.16259e+06
40S ribosomal protein S2	P25444	LSIVPVR	16.57	95.7	2	392.258	44.13	2.14625e+06	2.03848e+06	1.94174e+06	2.28313e+06	2.08296e+06	2.25902e+06
40S ribosomal protein S2	P25444	ESEIIDFFLGASLKDEVLK	18.58	87.8	3	718.384	123.92	933204	3.09846e+06	2.34981e+06	1.65972e+06	1.65695e+06	2.30912e+06
40S ribosomal protein S2	P25444	AFVAIGDYnGHVGLGVK	23.13	89.5	2	859.449	76.18	1.36387e+06	1.63602e+06	1.51196e+06	1.68313e+06	1.70876e+06	1.70346e+06
40S ribosomal protein S2	P25444	LLMmAGIDDCYTSAR	24.85	95.4	2	866.889	66.42	478104	345951	488291	585448	600041	536530
40S ribosomal protein S2	P25444	LLMmAGIDDCYTSAR	24.85	95.4	2	866.889	66.42 MsChip+66.43299	531781	640003	557956	694319	661013	659535
40S ribosomal protein S2	P25444	SIVPVRR	12.41	81.5	2	413.766	28.88	341471	390741	397262	460410	366761	360583
40S ribosomal protein S2	P25444	GAIILAK	12.25	87	2	343.234	25.72	57374.6	47309.8	53850.4	92859.2	50714.8	91488.3
40S ribosomal protein S20 Count								4
40S ribosomal protein S20	P60867	TPVEPEVAIHR	17.16	77.1	3	416.563	30.45	6.42069e+06	6.34279e+06	6.3414e+06	7.52431e+06	5.85769e+06	5.66256e+06
40S ribosomal protein S20	P60867	RLIDLHSPSEIVK	15	89	3	502.959	48.25	3.81361e+06	6.18014e+06	5.10229e+06	6.14057e+06	4.38895e+06	4.1551e+06
40S ribosomal protein S20	P60867	VCADLIR	14.35	77.6	2	423.729	30.47	5.73921e+06	5.77418e+06	5.80142e+06	6.4603e+06	5.37851e+06	5.46494e+06
40S ribosomal protein S20	P60867	DTGKTPVEPEVAIHR	12.21	78.7	4	412.972	30.23	0.807752	158776	0.805565	152745	41344.2	62267.4
40S ribosomal protein S21 Count								6
40S ribosomal protein S21	Q9CQR2	TYGICGAIR	13.03	80.3	2	505.758	39.02	1.72514e+06	1.66217e+06	1.49617e+06	1.9122e+06	1.5013e+06	1.58397e+06
40S ribosomal protein S21	Q9CQR2	DHASIQMNVAEVDR	21.48	96.9	2	792.875	45.23	899830	1.00126e+06	884795	1.08346e+06	689293	652446
40S ribosomal protein S21	Q9CQR2	MGESDDSILR	15.37	86.3	2	561.758	38.78	1.01758e+06	952317	922016	971610	651928	638063
40S ribosomal protein S21	Q9CQR2	DHASIQmNVAEVDR	18.75	83.8	2	800.873	30.62	624636	701444	663924	849612	755288	812823
40S ribosomal protein S21	Q9CQR2	mGESDDSILR	16.4	71.8	2	569.756	29.2	351594	323905	354731	424244	467806	441640
40S ribosomal protein S21	Q9CQR2	RMGESDDSILR	11.22	75.5	3	426.875	26.6	248693	253584	269556	245807	133189	116449
40S ribosomal protein S23 Count								4
40S ribosomal protein S23	P62267	VANVSLLALYK	22.15	97.5	2	595.861	78.42	5.73937e+06	6.3709e+06	5.89594e+06	6.74948e+06	6.48824e+06	6.89539e+06
40S ribosomal protein S23	P62267	ITAFVPNDGCLNFIEENDEVLVAGFGR	23.04	98.1	3	999.487	125.48	2.31872e+06	1.99963e+06	1.92109e+06	1.69462e+06	2.79827e+06	2.72429e+06
40S ribosomal protein S23	P62267	GHAVGDIPGVR	14.58	91.3	3	359.865	25.02	2.67988e+06	2.87224e+06	2.89546e+06	2.92704e+06	2.33975e+06	2.39689e+06
40S ribosomal protein S23	P62267	KITAFVPNDGCLNFIEENDEVLVAGFGR	22.73	89.5	3	1042.19	119.72	673020	1.40847e+06	1.08651e+06	1.1656e+06	984660	1.04066e+06
40S ribosomal protein S24 Count								4
40S ribosomal protein S24	P62849	QMVIDVLHPGK	15.04	68.3	3	412.897	53.72	3.49569e+06	3.87073e+06	3.66719e+06	3.61585e+06	2.68361e+06	2.45372e+06
40S ribosomal protein S24	P62849	TTGFGMIYDSLDYAK	18.16	88.3	2	841.393	97.75	2.60123e+06	2.86333e+06	2.95384e+06	2.63395e+06	2.17364e+06	1.954e+06
40S ribosomal protein S24	P62849	TTGFGmIYDSLDYAK	25.95	94.5	2	849.39	85.52	1.47468e+06	2.22047e+06	1.79057e+06	2.18722e+06	2.41442e+06	2.72905e+06
40S ribosomal protein S24	P62849	TTPDVIFVFGFR	21.37	93.6	2	699.874	113.92	1.41087e+06	1.60454e+06	1.45334e+06	1.30544e+06	2.20293e+06	2.27751e+06
40S ribosomal protein S25 Count								4
40S ribosomal protein S25	P62852	LITPAVVSER	18.72	90.4	2	542.822	46.03	6.77964e+06	7.71063e+06	7.13151e+06	8.22051e+06	6.88488e+06	6.77616e+06
40S ribosomal protein S25	P62852	LNNLVLFDK	16.32	88.8	2	538.311	67.38	6.95114e+06	8.0964e+06	7.73677e+06	8.6223e+06	7.38881e+06	7.60479e+06
40S ribosomal protein S25	P62852	AALQELLSK	19.19	92.7	2	486.79	56.4	6.65308e+06	7.50364e+06	6.9984e+06	8.24865e+06	7.25449e+06	7.19891e+06
40S ribosomal protein S25	P62852	LnNLVLFDK	12.21	76.3	2	538.803	77.48	274290	295952	319544	340013	313472	308882
40S ribosomal protein S26 Count								5
40S ribosomal protein S26	P62855	DISEASVFDAYVLPK	19.42	89.8	3	551.95	108.27	5.90219e+06	6.89088e+06	6.17999e+06	6.97299e+06	6.30012e+06	6.35562e+06
40S ribosomal protein S26	P62855	NIVEAAAVR	14.21	85.6	2	471.772	30.25	4.75543e+06	4.93705e+06	5.16668e+06	5.46814e+06	4.58376e+06	4.57047e+06
40S ribosomal protein S26	P62855	LHYCVSCAIHSK	19.08	80.8	3	492.236	22.02	6.65618e+06	8.20504e+06	7.21374e+06	6.76973e+06	5.2526e+06	4.29256e+06
40S ribosomal protein S26	P62855	FRPAGAAPRPPPKPM	20.81	92.9	4	398.224	25.3	2.10829e+06	2.15665e+06	2.09502e+06	2.26711e+06	940692	854363
40S ribosomal protein S26	P62855	FRPAGAAPRPPPKPm	17.38	92.8	4	402.223	20.03	1.88366e+06	2.50022e+06	2.26013e+06	2.65787e+06	2.03658e+06	2.31291e+06
40S ribosomal protein S27 Count								1
40S ribosomal protein S27	Q6ZWU9	DLLHPSPEEEK	15.38	85.3	3	431.882	33.83	1.44471e+06	1.6348e+06	1.78639e+06	1.7249e+06	1.40935e+06	1.46727e+06
40S ribosomal protein S27-like Count								4
40S ribosomal protein S27-like	Q6ZWY3	DLLHPSLEEEK	19.58	90	3	437.226	50.7	4.52192e+06	4.91149e+06	4.54877e+06	5.25607e+06	4.34251e+06	3.9518e+06
40S ribosomal protein S27-like	Q6ZWY3	RLVQSPNSYFMDVK	15.75	84.5	3	561.956	57	663961	1.10225e+06	954617	1.03289e+06	584549	503806
40S ribosomal protein S27-like	Q6ZWY3	SYFMDVK	12.27	71.2	2	445.21	46.32	136907	128810	134832	121595	90749.2	89550.8
40S ribosomal protein S27-like	Q6ZWY3	LTEGCSFR	14.28	83	2	485.227	22.18	84817.2	93466.1	112915	159199	101642	160202
40S ribosomal protein S28 Count								3
40S ribosomal protein S28	P62858	EGDVLTLLESER	13.52	81.8	2	680.851	91.35	5.66559e+06	6.77859e+06	6.23774e+06	6.5487e+06	6.13372e+06	6.24941e+06
40S ribosomal protein S28	P62858	VEFMDDTSR	13.74	84.3	2	550.24	38.13	1.15937e+06	1.05158e+06	1.02692e+06	1.06065e+06	653043	614735
40S ribosomal protein S28	P62858	GPVREGDVLTLLESER	9.22	72.2	3	590.651	81.52	100435	209126	205232	252480	187440	139720
40S ribosomal protein S29 Count								2
40S ribosomal protein S29	P62274	DIGFIKLD	15.06	95.3	2	460.758	91.43	606133	2.3177e+06	1.51829e+06	2.28665e+06	909052	1.07906e+06
40S ribosomal protein S29	P62274	DIGFIK	13.36	88.6	2	346.702	50.18	556356	614346	583263	666472	719536	308918
40S ribosomal protein S3 Count								25
40S ribosomal protein S3	P62908	AELNEFLTR	19.33	89.7	2	546.788	59.5	6.15852e+06	7.24258e+06	6.85322e+06	7.40049e+06	6.88144e+06	6.69926e+06
40S ribosomal protein S3	P62908	FVADGIFK	16.32	88.9	2	448.747	60.65	5.36157e+06	6.38361e+06	5.94954e+06	6.28367e+06	6.22531e+06	6.13521e+06
40S ribosomal protein S3	P62908	KPLPDHVSIVEPK	18.85	91.3	3	486.949	32.02	2.13769e+06	2.10814e+06	2.02804e+06	2.13217e+06	1.81406e+06	1.7743e+06
40S ribosomal protein S3	P62908	GLCAIAQAESLR	22.01	92	2	644.838	58.68	3.93803e+06	4.73394e+06	4.93763e+06	5.1275e+06	4.73427e+06	4.79722e+06
40S ribosomal protein S3	P62908	LLGGLAVR	11.64	96.8	2	399.763	46.33	4.06167e+06	5.00105e+06	4.85695e+06	5.30393e+06	4.64308e+06	4.66573e+06
40S ribosomal protein S3	P62908	DEILPTTPISEQK	22.58	97.5	2	735.888	63.83	3.5269e+06	3.56214e+06	3.68265e+06	3.56539e+06	3.33096e+06	3.19925e+06
40S ribosomal protein S3	P62908	FVDGLMIHSGDPVNYYVDTAVR	19.5	89.3	3	823.402	95.65	3.07231e+06	3.4267e+06	3.29775e+06	2.49499e+06	2.25021e+06	2.16123e+06
40S ribosomal protein S3	P62908	RFGFPEGSVELYAEK	17.23	86.8	3	576.958	69.67	2.70038e+06	2.77577e+06	3.0627e+06	3.27666e+06	3.05355e+06	3.06105e+06
40S ribosomal protein S3	P62908	GGKPEPPAMPQPVPTA	18.02	95.8	2	787.406	52.12	2.5248e+06	2.52572e+06	2.56767e+06	2.61812e+06	1.57046e+06	1.46218e+06
40S ribosomal protein S3	P62908	FVDGLmIHSGDPVNYYVDTAVR	22.42	100	3	828.734	89.48	1.50407e+06	2.12358e+06	1.68203e+06	2.02311e+06	2.57787e+06	3.06576e+06
40S ribosomal protein S3	P62908	FGFPEGSVELYAEK	20.72	93.9	2	786.883	84.6	2.27768e+06	2.60616e+06	2.37934e+06	2.49703e+06	2.80303e+06	2.57491e+06
40S ribosomal protein S3	P62908	IRELTAVVQK	12.53	74.8	3	386.24	26.85	1.19205e+06	1.72625e+06	1.60044e+06	2.02726e+06	1.36664e+06	1.1567e+06
40S ribosomal protein S3	P62908	IMLPWDPSGK	17.56	92	2	572.297	85.2	1.74983e+06	1.72134e+06	1.94501e+06	1.49214e+06	971130	910607
40S ribosomal protein S3	P62908	KPLPDHVSIVEPKDEILPTTPISEQK	16.92	93.4	4	728.401	65.92	883089	1.07684e+06	1.08884e+06	1.25348e+06	798552	640537
40S ribosomal protein S3	P62908	GGKPEPPAmPQPVPTA	16.91	92.5	2	795.403	35.25	655752	889801	776111	1.07115e+06	959965	1.05111e+06
40S ribosomal protein S3	P62908	ImLPWDPSGK	19.44	81.4	2	580.294	78.55	638639	862507	792424	897276	929223	412375
40S ribosomal protein S3	P62908	ImLPWDPSGK	19.44	81.4	2	580.294	78.55 MsChip+77.84699	628517	852128	785545	913530	945376	1.17836e+06
40S ribosomal protein S3	P62908	GGKPEPPAmPQPVPTA	16.91	92.5	2	795.403	35.25 MsChip+35.311	660654	834894	730680	992082	895256	1.04628e+06
40S ribosomal protein S3	P62908	VTPTRTEIIILATR	12.09	67.3	3	528.654	58.82	125744	231072	203319	207637	160343	156802
40S ribosomal protein S3	P62908	GLCAIAQAESLR	22.01	92	2	644.838	58.68 MsChip+59.551	131530	133072	136957	136099	104927	96387.7
40S ribosomal protein S3	P62908	KFVADGIFK	9.5	71.5	2	512.795	44.33	61192.2	127747	99881.9	134789	81265.9	80412.6
40S ribosomal protein S3	P62908	ELTAVVQK	14.4	82.3	2	444.263	24.72	144832	92772.7	104956	220399	92483	182428
40S ribosomal protein S3	P62908	ELAEDGYSGVEVR	22.9	92.8	2	712.339	48.45	3.30557e+06	4.08985e+06	3.94644e+06	4.50792e+06	3.64539e+06	3.3399e+06
40S ribosomal protein S3	P62908	ACYGVLR	17.02	69.1	2	419.716	27.25	1.01739e+06	530522	729898	901936	372806	828324
40S ribosomal protein S3	P62908	ACYGVLR	17.02	69.1	2	419.716	27.25 MsChip+26.895998	1.2045e+06	530522	705345	1.67504e+06	1.09541e+06	1.66266e+06
40S ribosomal protein S30 Count								2
40S ribosomal protein S30	P62862	FVNVVPTFGK	16.86	94.2	2	554.314	69.4	6.2127e+06	6.53337e+06	6.55481e+06	7.3037e+06	6.4641e+06	6.56363e+06
40S ribosomal protein S30	P62862	FVNVVPTFGKK	12.93	84.5	3	412.576	49.37	94587.8	245042	187550	280588	126696	127870
40S ribosomal protein S3a Count								15
40S ribosomal protein S3a	P97351	ACQSIYPLHDVFVR	20.9	84.5	3	568.956	68.7	6.78748e+06	7.63652e+06	7.32837e+06	6.93656e+06	6.67337e+06	7.13574e+06
40S ribosomal protein S3a	P97351	LIPDSIGK	12.04	90.8	2	421.753	35.98	3.76995e+06	4.28339e+06	4.34561e+06	4.89274e+06	4.06722e+06	4.09348e+06
40S ribosomal protein S3a	P97351	LFCVGFTK	18.06	89.3	2	486.255	59.83	4.38478e+06	4.805e+06	4.29968e+06	4.81286e+06	4.68192e+06	4.75328e+06
40S ribosomal protein S3a	P97351	VFEVSLADLQNDEVAFRK	23.7	96	3	694.028	94.2	2.41914e+06	3.71696e+06	2.96691e+06	3.25109e+06	3.01605e+06	2.80699e+06
40S ribosomal protein S3a	P97351	NCLTNFHGMDLTR	13.17	65.4	3	526.91	56.75	4.38341e+06	4.34653e+06	4.70817e+06	4.5532e+06	3.11097e+06	2.72723e+06
40S ribosomal protein S3a	P97351	VFEVSLADLQNDEVAFR	23.83	95	2	976.492	111.55	2.74674e+06	2.71837e+06	2.5277e+06	2.16468e+06	3.09867e+06	3.36972e+06
40S ribosomal protein S3a	P97351	APAMFNIR	14.3	87.7	2	460.245	49.07	3.34304e+06	3.28825e+06	3.25318e+06	3.32686e+06	2.20838e+06	1.93148e+06
40S ribosomal protein S3a	P97351	TTDGYLLR	13.93	77.9	2	469.751	36.27	2.80591e+06	2.9207e+06	2.77032e+06	3.36275e+06	2.7585e+06	2.86721e+06
40S ribosomal protein S3a	P97351	NCLTNFHGmDLTR	12.65	71.4	3	532.241	40.47	2.73106e+06	3.71164e+06	2.96786e+06	3.99735e+06	4.12001e+06	4.37961e+06
40S ribosomal protein S3a	P97351	DWYDVK	13.99	77.6	2	413.193	51.8	1.91352e+06	2.0873e+06	2.07266e+06	2.19558e+06	1.71837e+06	2.15489e+06
40S ribosomal protein S3a	P97351	ADGYEPPVQESV	15.43	86	2	645.796	60.03	1.55239e+06	1.59729e+06	1.54947e+06	1.83832e+06	1.44007e+06	1.54963e+06
40S ribosomal protein S3a	P97351	MMEIMTR	13.21	81.8	2	456.211	39.72	1.37563e+06	1.15692e+06	1.32156e+06	1.03168e+06	499032	397191
40S ribosomal protein S3a	P97351	ACQSIYPLHDVFVRK	12.43	91.1	4	458.992	52.78	277923	526467	522333	612540	323142	269061
40S ribosomal protein S3a	P97351	MMEImTR	10.22	72.7	2	464.208	26.85	479308	458400	438494	524584	394066	379272
40S ribosomal protein S3a	P97351	PDSIGK	10.97	81.4	2	308.669	36.03	87726	104904	104566	121437	100283	101829
40S ribosomal protein S4, X isoform Count								27
40S ribosomal protein S4, X isoform	P62702	LSNIFVIGK	19.96	95.9	2	495.803	67.43	5.87312e+06	6.84513e+06	6.44658e+06	6.96725e+06	6.65983e+06	6.73183e+06
40S ribosomal protein S4, X isoform	P62702	ITDFIK	14.11	93.2	2	368.716	35.15	4.16328e+06	4.59077e+06	4.66091e+06	5.06096e+06	4.3774e+06	4.55577e+06
40S ribosomal protein S4, X isoform	P62702	VNDTIQIDLETGK	17.77	80.2	2	723.378	63.03	3.02853e+06	3.54385e+06	3.21266e+06	3.73024e+06	3.92616e+06	3.54899e+06
40S ribosomal protein S4, X isoform	P62702	YPDPLIK	15.99	87.9	2	423.242	45.03	2.77057e+06	2.85661e+06	2.80076e+06	3.07815e+06	2.71755e+06	2.81853e+06
40S ribosomal protein S4, X isoform	P62702	LTGVFAPR	12.07	72.2	2	430.753	38.35	3.81619e+06	4.02456e+06	4.0005e+06	4.10339e+06	3.8951e+06	3.8688e+06
40S ribosomal protein S4, X isoform	P62702	ERHPGSFDVVHVK	19.23	97.3	4	377.451	20.98	7.78434e+06	6.80832e+06	7.61832e+06	8.73278e+06	6.43625e+06	6.0235e+06
40S ribosomal protein S4, X isoform	P62702	PWISLPR	13.53	83.8	2	434.756	65.45	4.77891e+06	3.16795e+06	4.01567e+06	3.54713e+06	5.22891e+06	4.97771e+06
40S ribosomal protein S4, X isoform	P62702	FDTGNLCMVTGGANLGR	21.72	95.5	2	891.917	80.13	4.4067e+06	4.63615e+06	4.63141e+06	4.49628e+06	3.42019e+06	2.80022e+06
40S ribosomal protein S4, X isoform	P62702	TDITYPAGFMDVISIDK	20.68	92.2	2	943.466	115.78	3.01439e+06	3.19087e+06	3.10767e+06	2.64615e+06	2.56731e+06	2.28874e+06
40S ribosomal protein S4, X isoform	P62702	FDTGNLCmVTGGANLGR	24.95	92.2	2	899.914	70.15	2.07248e+06	2.69735e+06	2.49829e+06	3.42213e+06	3.841e+06	4.02241e+06
40S ribosomal protein S4, X isoform	P62702	LTGVFAPRPSTGPHK	19.38	92.3	4	391.97	24.33	1.61773e+06	2.04673e+06	1.94341e+06	2.41909e+06	1.43043e+06	1.27265e+06
40S ribosomal protein S4, X isoform	P62702	GNKPWISLPR	11.77	67.9	2	584.335	45.73	975513	2.79543e+06	1.96187e+06	2.47274e+06	1.02031e+06	1.28551e+06
40S ribosomal protein S4, X isoform	P62702	HPGSFDVVHVK	20.55	89.8	3	407.884	24.13	2.33549e+06	2.63219e+06	2.56016e+06	2.5651e+06	2.05746e+06	1.90562e+06
40S ribosomal protein S4, X isoform	P62702	LRECLPLIIFLR	20.14	98.9	3	514.978	102.55	1.51724e+06	1.84851e+06	1.85444e+06	1.80549e+06	1.83448e+06	2.07989e+06
40S ribosomal protein S4, X isoform	P62702	YALTGDEVK	17.25	89.9	2	498.256	31.58	2.47436e+06	2.16249e+06	2.36693e+06	2.49624e+06	2.16583e+06	2.23126e+06
40S ribosomal protein S4, X isoform	P62702	TIRYPDPLIK	19.39	95.7	3	405.908	46.95	615633	1.10421e+06	1.11185e+06	1.42846e+06	929999	777188
40S ribosomal protein S4, X isoform	P62702	VRTDITYPAGFMDVISIDK	18.4	89.2	3	714.37	100.08	1.08279e+06	1.45567e+06	1.453e+06	1.13134e+06	1.1963e+06	1.09566e+06
40S ribosomal protein S4, X isoform	P62702	ECLPLIIFLR	18.03	83.5	2	637.37	118.8	926700	1.18998e+06	919822	889269	1.15959e+06	1.22233e+06
40S ribosomal protein S4, X isoform	P62702	TDITYPAGFmDVISIDK	21.47	94.9	3	634.645	100.02	770809	1.04787e+06	921120	1.0374e+06	1.35413e+06	1.64652e+06
40S ribosomal protein S4, X isoform	P62702	TDITYPAGFmDVISIDK	21.47	94.9	3	634.645	100.02 MsChip+98.77801	725246	859549	743938	833414	1.12644e+06	1.35779e+06
40S ribosomal protein S4, X isoform	P62702	VRTDITYPAGFmDVISIDK	20.94	89.4	3	719.701	86.88	230896	393262	324843	387175	434306	458393
40S ribosomal protein S4, X isoform	P62702	VRTDITYPAGFmDVISIDK	20.94	89.4	3	719.701	86.88 MsChip+86.29301	214778	368011	303786	394872	405836	428883
40S ribosomal protein S4, X isoform	P62702	GIPHLVTHDAR	18.34	88.9	4	304.67	19.62	197008	105974	139602	434430	159405	414703
40S ribosomal protein S4, X isoform	P62702	GVFAPRPSTGPHK	13.53	82.3	3	450.914	24.25	181392	171884	179173	177341	158491	135436
40S ribosomal protein S4, X isoform	P62702	PHLVTHDAR	13.7	69.9	3	349.189	19.62	149578	82395.5	102705	322296	119272	292093
40S ribosomal protein S4, X isoform	P62702	YALTGDEVKK	13.13	81.3	3	375.205	20.68	56345.5	70140.2	88292.3	173205	78770.6	156117
40S ribosomal protein S4, X isoform	P62702	TDITYPAGFmDVISIDK	21.47	94.9	3	634.645	100.02 MsChip+99.241005	739495	1.01597e+06	892633	999301	1.32559e+06	1.60869e+06
40S ribosomal protein S5 Count								5
40S ribosomal protein S5	P97461	VNQAIWLLCTGAR	21.72	100	2	751.401	82.62	4.16163e+06	4.85167e+06	4.52791e+06	4.4776e+06	4.10048e+06	4.63009e+06
40S ribosomal protein S5	P97461	RQAVDVSPLR	13.62	83	3	380.888	23.22	7.68235e+06	7.05643e+06	8.02433e+06	8.02561e+06	6.2755e+06	6.12639e+06
40S ribosomal protein S5	P97461	WSTDDVQINDISLQDYIAVK	21.76	94.2	3	775.053	115.2	2.09348e+06	2.50409e+06	2.07186e+06	2.02137e+06	2.77434e+06	2.6362e+06
40S ribosomal protein S5	P97461	QAVDVSPLR	9.75	100	2	492.777	36.52	1.69632e+06	1.7485e+06	1.75713e+06	1.81577e+06	1.64539e+06	1.69616e+06
40S ribosomal protein S5	P97461	RVNQAIWLLCTGAR	16.67	86.1	3	553.303	65.15	660787	794483	728226	702448	654326	675176
40S ribosomal protein S6 Count								9
40S ribosomal protein S6	P62754	DIPGLTDTTVPR	19.53	92.8	2	642.843	68.8	5.58567e+06	6.30297e+06	6.08366e+06	6.8026e+06	5.80386e+06	5.8484e+06
40S ribosomal protein S6	P62754	LNISFPATGCQK	15.29	89.3	2	668.34	58.62	5.71907e+06	6.36754e+06	6.01686e+06	6.64844e+06	5.61802e+06	5.50806e+06
40S ribosomal protein S6	P62754	LFNLSK	16.05	93	2	361.216	37.62	4.8183e+06	5.17151e+06	5.11325e+06	5.80518e+06	5.09998e+06	5.19597e+06
40S ribosomal protein S6	P62754	RmATEVAADALGEEWK	22.66	95.7	3	598.289	56.8	1.96538e+06	1.83342e+06	1.8337e+06	1.8841e+06	1.47728e+06	967041
40S ribosomal protein S6	P62754	GCIVDANLSVLNLVIVK	18.34	84.4	2	914.024	121.18	885438	1.28163e+06	770383	961412	1.3819e+06	1.501e+06
40S ribosomal protein S6	P62754	RMATEVAADALGEEWK	16.02	93.3	3	592.958	66.47	1.19827e+06	2.03474e+06	1.74703e+06	1.75041e+06	722940	704737
40S ribosomal protein S6	P62754	MATEVAADALGEEWK	19.86	86.2	2	810.882	76.95	1.38522e+06	1.26154e+06	1.38714e+06	1.17621e+06	963140	1.01993e+06
40S ribosomal protein S6	P62754	PGLTDTTVPR	14.62	88.2	2	528.788	68.73	326676	370356	314678	387884	273848	296528
40S ribosomal protein S6	P62754	LIEVDDERK	12.25	77.1	3	372.868	20.02	120732	82430.7	98117.7	144708	86860.7	118524
40S ribosomal protein S7 Count								9
40S ribosomal protein S7	P62082	TLTAVHDAILEDLVFPSEIVGK	18.46	96.5	3	789.765	119.23	8.78099e+06	1.30844e+07	8.71778e+06	9.78629e+06	1.03985e+07	1.04922e+07
40S ribosomal protein S7	P62082	VETFSGVYK	17.42	91.8	2	515.266	37.8	4.44426e+06	4.53556e+06	4.51022e+06	5.16636e+06	4.3434e+06	4.30812e+06
40S ribosomal protein S7	P62082	DVNFEFPEFQL	16.02	92.1	2	692.825	131.52	8.13953e+06	9.63937e+06	8.69864e+06	8.43977e+06	1.11101e+07	1.07379e+07
40S ribosomal protein S7	P62082	AIIIFVPVPQLK	16.44	91.5	2	669.431	109.85	2.03129e+06	2.20768e+06	2.01371e+06	1.93461e+06	2.67783e+06	2.90913e+06
40S ribosomal protein S7	P62082	IVKPNGEKPDEFESGISQALLELEMNSDLK	19.77	96.2	4	833.425	112.25	1.34653e+06	1.90751e+06	1.77074e+06	1.38127e+06	1.17272e+06	1.22133e+06
40S ribosomal protein S7	P62082	IVKPNGEKPDEFESGISQALLELEmNSDLK	23.2	100	4	837.424	110.62	706914	1.19603e+06	969504	952517	1.16052e+06	1.41816e+06
40S ribosomal protein S7	P62082	VETFSGVYKK	12.74	65.1	3	386.545	24.2	248373	307338	313155	460117	220819	250860
40S ribosomal protein S7	P62082	HVVFIAQR	14.4	90.7	3	323.859	22.68	156745	80471.9	96215.9	280729	115039	252493
40S ribosomal protein S7	P62082	IVKPNGEKPDEFESGISQALLELEMNSDLK	19.77	96.2	4	833.425	112.25 MsChip+111.905014	1.29768e+06	1.85851e+06	1.72452e+06	1.35786e+06	1.18881e+06	1.24395e+06
40S ribosomal protein S8 Count								15
40S ribosomal protein S8	P62242	IIDVVYNASNNELVR	21.94	94	2	859.957	74.25	7.84816e+06	7.98819e+06	8.848e+06	9.59484e+06	8.44546e+06	8.58179e+06
40S ribosomal protein S8	P62242	ISSLLEEQFQQGK	20.77	96.1	2	753.894	63.17	6.6808e+06	7.14964e+06	6.87295e+06	7.63688e+06	6.65296e+06	6.39294e+06
40S ribosomal protein S8	P62242	LTPEEEEILNK	18.92	89.5	2	657.843	49.47	5.49903e+06	5.93441e+06	5.79067e+06	6.689e+06	5.78928e+06	5.53848e+06
40S ribosomal protein S8	P62242	LLACIASRPGQCGR	19.82	94.3	3	520.27	30.8	3.97825e+06	4.6823e+06	4.56481e+06	5.7363e+06	3.72698e+06	3.62762e+06
40S ribosomal protein S8	P62242	NCIVLIDSTPYR	14.9	83.1	2	725.872	68.55	3.85105e+06	3.93366e+06	3.72345e+06	4.0634e+06	3.75156e+06	4.00466e+06
40S ribosomal protein S8	P62242	ELEFYLR	16.52	84.5	2	485.256	68.4	3.6471e+06	4.19471e+06	3.95781e+06	3.9912e+06	4.87642e+06	4.6535e+06
40S ribosomal protein S8	P62242	QWYESHYALPLGR	20.19	80.5	3	540.604	67.68	3.77243e+06	4.23748e+06	3.63978e+06	3.98739e+06	3.30284e+06	4.10648e+06
40S ribosomal protein S8	P62242	LDVGNFSWGSECCTR	22.4	98.4	2	894.377	79.07	3.42236e+06	3.53686e+06	3.23599e+06	3.57263e+06	3.15427e+06	3.49241e+06
40S ribosomal protein S8	P62242	LTPEEEEILNKK	15.47	85.7	3	481.596	37.07	964181	1.46405e+06	1.37091e+06	1.62693e+06	1.04856e+06	980901
40S ribosomal protein S8	P62242	qWYESHYALPLGR	16.66	84.1	3	534.928	91.32	830893	924119	795928	827997	704007	825849
40S ribosomal protein S8	P62242	ELEFYLRK	17.08	67	3	366.538	45.38	300521	465410	416737	565923	438780	392180
40S ribosomal protein S8	P62242	nCIVLIDSTPYR	14.12	82.5	2	726.364	89.12	147889	176938	155980	179278	161012	0.930573
40S ribosomal protein S8	P62242	YELGRPAANTK	10.84	79.4	3	407.219	18.95	58633.9	60672.2	75689.3	94103.1	67517.6	88358.8
40S ribosomal protein S8	P62242	NCIVLIDSTPYR	14.9	83.1	2	725.872	68.55 MsChip+68.674	2.47033e+06	2.61046e+06	2.55622e+06	2.64431e+06	2.57056e+06	2.61951e+06
40S ribosomal protein S8	P62242	ADGYVLEGK	13.81	78.7	2	476.243	27.4	1.11458e+06	369735	444804	2.28391e+06	527887	1.92432e+06
40S ribosomal protein S9 Count								15
40S ribosomal protein S9	Q6ZWN5	QVVNIPSFIVR	16.03	85.8	3	424.587	85.47	4.71943e+06	5.48394e+06	5.02941e+06	5.25352e+06	5.44153e+06	5.32669e+06
40S ribosomal protein S9	Q6ZWN5	LIGEYGLR	14.51	93.9	2	460.764	47.25	5.73836e+06	6.71634e+06	6.45322e+06	7.54096e+06	6.22755e+06	6.18018e+06
40S ribosomal protein S9	Q6ZWN5	LFEGNALLR	15.85	92.2	2	516.795	62.17	5.96709e+06	7.01266e+06	6.73513e+06	7.18463e+06	6.8118e+06	6.58562e+06
40S ribosomal protein S9	Q6ZWN5	IEDFLER	14.97	95.4	2	461.237	50	4.41473e+06	4.90069e+06	4.8692e+06	5.25108e+06	4.67504e+06	4.77645e+06
40S ribosomal protein S9	Q6ZWN5	HIDFSLR	13.55	90.1	2	444.24	37.45	3.73169e+06	4.03278e+06	3.8708e+06	4.58926e+06	4.08977e+06	3.79411e+06
40S ribosomal protein S9	Q6ZWN5	IGVLDEGK	17.91	95.8	2	415.735	29.63	4.36099e+06	4.31016e+06	5.31901e+06	4.71668e+06	4.73784e+06	3.78008e+06
40S ribosomal protein S9	Q6ZWN5	ELLTLDEKDPR	16.6	82.3	3	443.573	42.17	681223	3.48034e+06	2.41168e+06	3.6706e+06	1.02375e+06	1.39575e+06
40S ribosomal protein S9	Q6ZWN5	ELLTLDEK	17.04	92	2	480.766	47.8	3.84926e+06	2.67615e+06	3.43791e+06	3.10566e+06	3.90933e+06	3.83774e+06
40S ribosomal protein S9	Q6ZWN5	LDYILGLK	14.63	89.3	2	467.784	73.4	3.75773e+06	2.86152e+06	3.57553e+06	3.2716e+06	4.17604e+06	4.15826e+06
40S ribosomal protein S9	Q6ZWN5	LQTQVFK	13.39	86.7	2	432.253	27.4	3.09328e+06	3.07971e+06	3.40579e+06	3.15794e+06	3.19613e+06	2.59833e+06
40S ribosomal protein S9	Q6ZWN5	MKLDYILGLK	16.02	89.5	3	398.57	74.45	471229	1.7898e+06	1.52317e+06	1.64242e+06	657078	722307
40S ribosomal protein S9	Q6ZWN5	RLFEGNALLR	14.14	83.6	3	396.9	48.42	1.04192e+06	1.44437e+06	1.27376e+06	1.59002e+06	1.34185e+06	1.18201e+06
40S ribosomal protein S9	Q6ZWN5	mKLDYILGLK	13.57	84.2	3	403.902	60.57	233445	556182	367865	579116	403252	473184
40S ribosomal protein S9	Q6ZWN5	qVVNIPSFIVR	10.7	71.4	2	627.864	120.17	631192	749795	666603	765510	656995	650284
40S ribosomal protein S9	Q6ZWN5	KQVVNIPSFIVR	12.71	76.3	3	467.286	66.72	154847	435803	256042	361468	183805	172270
40S ribosomal protein SA Count								15
40S ribosomal protein SA	P14206	AIVAIENPADVSVISSR	23.83	94.2	2	870.978	82.35	8.51609e+06	1.01806e+07	9.1944e+06	9.92716e+06	8.80886e+06	8.67553e+06
40S ribosomal protein SA	P14206	LLVVTDPR	15.04	91.4	2	456.779	42.68	7.63822e+06	7.96529e+06	7.52901e+06	9.0266e+06	7.52805e+06	7.51376e+06
40S ribosomal protein SA	P14206	FAAATGATPIAGR	21.16	98.8	2	602.328	36.92	6.50484e+06	7.05147e+06	6.91801e+06	7.88325e+06	6.59257e+06	6.23145e+06
40S ribosomal protein SA	P14206	ADHQPLTEASYVNLPTIALCNTDSPLR	21.19	95.8	3	999.498	100.88	5.12895e+06	5.88977e+06	5.08141e+06	5.48124e+06	5.03503e+06	5.15602e+06
40S ribosomal protein SA	P14206	YVDIAIPCNNK	15.64	90.4	2	653.827	52.28	4.19828e+06	4.67983e+06	4.46819e+06	5.21313e+06	4.14258e+06	4.15402e+06
40S ribosomal protein SA	P14206	FTPGTFTNQIQAAFR	24.08	95.2	2	849.933	93.1	5.232e+06	5.13156e+06	4.66894e+06	4.66126e+06	5.00351e+06	5.37498e+06
40S ribosomal protein SA	P14206	FTPGTFTNQIQAAFREPR	17.48	90.6	3	694.357	84.73	2.69287e+06	3.54511e+06	3.13957e+06	3.20062e+06	2.67763e+06	2.38541e+06
40S ribosomal protein SA	P14206	SDGIYIINLK	16.32	82.7	2	568.322	75.05	3.69329e+06	3.83579e+06	4.07508e+06	4.22051e+06	4.0212e+06	4.0956e+06
40S ribosomal protein SA	P14206	FLAAGTHLGGTNLDFQMEQYIYK	25.22	100	3	873.097	97.3	2.53558e+06	2.49375e+06	2.5005e+06	1.82172e+06	2.40296e+06	2.15402e+06
40S ribosomal protein SA	P14206	FLAAGTHLGGTNLDFQmEQYIYK	25.27	97.4	3	878.428	83.98	1.2834e+06	26600	1.18988e+06	1.49606e+06	2.40771e+06	2.6269e+06
40S ribosomal protein SA	P14206	EHPWEVMPDLYFYRDPEEIEK	13.64	75.7	3	908.088	97.93	1.64447e+06	843615	1.15079e+06	744025	836161	751847
40S ribosomal protein SA	P14206	EHPWEVmPDLYFYRDPEEIEK	19.32	86.2	4	685.317	88.3	968253	622438	695745	587556	993854	1.14046e+06
40S ribosomal protein SA	P14206	KSDGIYIINLK	14.53	81.7	3	421.915	55.47	609456	844630	716765	863023	597829	631554
40S ribosomal protein SA	P14206	EHPWEVMPDLYFYRDPEEIEKEEQAAAEK	11.68	65.6	5	716.534	98.12	266313	475674	0.805565	417410	147447	173184
40S ribosomal protein SA	P14206	GAHSVGLMWWMLAR	15.16	76.5	3	538.939	96.05	66078.3	70964.4	72682	48428.2	37674.4	42940.3
4-hydroxyphenylpyruvate dioxygenase Count								13
4-hydroxyphenylpyruvate dioxygenase	P49429	FAVLQTYGDTTHTLVEK	19.47	93	3	641.667	65.47	1.68719e+06	1.4458e+06	1.10979e+06	1.1723e+06	759241	1.0006e+06
4-hydroxyphenylpyruvate dioxygenase	P49429	GTEFLAAPSSYYK	16.71	88.4	2	717.351	64.63	696623	599832	581285	587718	503146	540182
4-hydroxyphenylpyruvate dioxygenase	P49429	HNHQGFGAGNFNSLFK	11.68	76.5	3	592.285	51.3	531488	434784	422828	400581	580073	708285
4-hydroxyphenylpyruvate dioxygenase	P49429	SIVVTNYEESIK	21.21	95.8	2	691.364	54.95	857964	743770	717857	665742	577096	541236
4-hydroxyphenylpyruvate dioxygenase	P49429	MGFEPLAYR	14.04	67.3	2	542.268	65.68	579188	466274	493585	0.991874	293397	294895
4-hydroxyphenylpyruvate dioxygenase	P49429	FWSVDDTQVHTEYSSLR	16.84	74.2	2	1035.48	71.17	755560	463257	591614	453671	385683	419857
4-hydroxyphenylpyruvate dioxygenase	P49429	DIAFEVEDCDHIVQK	13.01	75.7	3	606.617	65.87	545111	466169	500358	439188	419275	387081
4-hydroxyphenylpyruvate dioxygenase	P49429	MPINEPAPGR	16.19	88.2	2	541.277	29.03	578084	433056	491557	30710.4	295782	303534
4-hydroxyphenylpyruvate dioxygenase	P49429	IVREPWVEQDK	17	88.5	3	466.917	33.02	363355	327566	346728	304250	220007	234892
4-hydroxyphenylpyruvate dioxygenase	P49429	CNLEIIDHIVGNQPDQEmQSASEWYLK	20.07	75.3	3	1078.5	102.18	44727.7	85861.5	87281.3	196337	199497	99715.5
4-hydroxyphenylpyruvate dioxygenase	P49429	CNLEIIDHIVGNQPDQEMQSASEWYLK	20.38	83.1	3	1073.17	111.35	173591	136216	147782	75143.3	74452.3	79904.5
4-hydroxyphenylpyruvate dioxygenase	P49429	SQIQEYVDYnGGAGVQHIALK	19.39	86.9	3	764.382	70.6	173039	29876.7	49140.3	56879	31245.6	0.930573
4-hydroxyphenylpyruvate dioxygenase	P49429	GYLLQIFTK	18.27	89.9	2	541.816	90.13	177808	98448.8	110018	79090	148480	127088
4-trimethylaminobutyraldehyde dehydrogenase Count								1
4-trimethylaminobutyraldehyde dehydrogenase	Q9JLJ2	EQGATVLCGGEVYVPEDPK	9.81	76	2	1024.49	69.5	45808.4	40661.8	42555.6	44755.3	34378.6	35205.4
5'-3' exoribonuclease 2 Count								1
5'-3' exoribonuclease 2	Q9DBR1	SVGAEPLLPWNR	9.83	82.6	2	669.862	75.9	563193	601391	580031	689302	813153	469227
5-hydroxyisourate hydrolase Count								1
5-hydroxyisourate hydrolase	Q9CRB3	LFFDTER	13.55	81.3	2	464.232	56.55	181346	179384	171655	173072	174680	200710
5-hydroxytryptamine receptor 6 Count								2
5-hydroxytryptamine receptor 6	Q9R1C8	ILLAAR	13.68	94.7	2	328.726	28.53	3.19052e+06	2.26388e+06	1.98917e+06	4.06206e+06	2.82821e+06	4.5821e+06
5-hydroxytryptamine receptor 6	Q9R1C8	ILLAAR	13.68	94.7	2	328.726	28.53 MsChip+29.153996	21936.9	198054	145617	0.991874	152959	113951
6.8 kDa mitochondrial proteolipid Count								1
6.8 kDa mitochondrial proteolipid	P56379	MFQTLIQK	9.22	70.6	2	504.781	49.37	450761	547830	475180	422388	357994	271686
60 kDa heat shock protein, mitochondrial Count								4
60 kDa heat shock protein, mitochondrial	P63038	ALmLQGVDLLADAVAVTmGPK	13.06	70.1	3	715.715	123.1	61633.1	105437	68813	92483.2	182578	195639
60 kDa heat shock protein, mitochondrial	P63038	ISSVQSIVPALEIANAHR	15.58	84.8	3	635.69	79.82	128288	0.860257	118499	108065	106922	98374.7
60 kDa heat shock protein, mitochondrial	P63038	IGIEIIK	12.9	87.1	2	393.26	55.35	109062	131606	118563	133885	109343	98841.8
60 kDa heat shock protein, mitochondrial	P63038	LVQDVANNTNEEAGDGTTTATVLAR	16.08	76.2	3	854.088	60.72	84026.5	90928.4	85004.8	108438	70296.6	60844.5
60S acidic ribosomal protein P0 Count								15
60S acidic ribosomal protein P0	P14869	AFLADPSAFAAAAPAAAATTAAPAAAAAPAK	19.38	93.8	2	1348.71	98.98	6.93576e+06	8.0835e+06	8.10209e+06	7.70925e+06	6.78054e+06	6.45346e+06
60S acidic ribosomal protein P0	P14869	IIQLLDDYPK	24.87	97.2	2	609.342	74.3	5.73548e+06	6.80721e+06	6.97673e+06	7.0852e+06	6.22694e+06	6.35754e+06
60S acidic ribosomal protein P0	P14869	AGAIAPCEVTVPAQNTGLGPEK	19.21	94.4	3	727.372	65.15	5.38055e+06	6.03723e+06	6.05818e+06	6.78337e+06	5.08657e+06	4.57606e+06
60S acidic ribosomal protein P0	P14869	GTIEILSDVQLIK	19.09	94.8	2	714.919	98.67	2.96827e+06	4.11327e+06	3.54504e+06	3.25364e+06	4.65331e+06	4.20162e+06
60S acidic ribosomal protein P0	P14869	CFIVGADNVGSK	16.48	88.7	2	633.811	46.97	3.25978e+06	3.82395e+06	3.83444e+06	4.07013e+06	3.32215e+06	3.15898e+06
60S acidic ribosomal protein P0	P14869	GNVGFVFTK	19.27	95.3	2	484.764	51.48	2.85603e+06	3.3262e+06	3.14528e+06	3.53471e+06	3.51684e+06	3.13217e+06
60S acidic ribosomal protein P0	P14869	VLALSVETEYTFPLTEK	20.55	93.7	2	970.517	103.83	1.16064e+06	1.30116e+06	1.26429e+06	1.22259e+06	1.60557e+06	1.62385e+06
60S acidic ribosomal protein P0	P14869	FLEGVR	13.12	94	2	360.706	30.83	3.05826e+06	2.88959e+06	3.14825e+06	3.32193e+06	2.93104e+06	2.92966e+06
60S acidic ribosomal protein P0	P14869	EDLTEIRDMLLANK	19.68	90	3	554.291	92.97	970943	1.22142e+06	1.21063e+06	1.19309e+06	873870	691956
60S acidic ribosomal protein P0	P14869	EDLTEIRDmLLANK	11.96	82.1	3	559.622	79.82	520630	838571	714510	892012	879300	860103
60S acidic ribosomal protein P0	P14869	NVASVCLQIGYPTVASVPHSIINGYK	23.35	94.6	3	929.821	96.6	456627	407699	390635	298690	522309	614012
60S acidic ribosomal protein P0	P14869	FLEGVR	13.12	94	2	360.706	30.83 MsChip+29.910002	453348	457916	3.1027e+06	3.26311e+06	283393	379062
60S acidic ribosomal protein P0	P14869	NVASVCLQIGYPTVASVPHSIInGYK	23.56	95.8	3	930.149	99.4	329970	328679	320966	266149	401092	426619
60S acidic ribosomal protein P0	P14869	VGASEATLLNMLNISPF	10.66	81.4	2	888.964	132.48	222402	209997	189341	131471	242797	187164
60S acidic ribosomal protein P0	P14869	LLPHIR	12.67	73.2	2	374.745	23	495332	0.860257	0.805565	791404	206749	642009
60S acidic ribosomal protein P1 Count								4
60S acidic ribosomal protein P1	P47955	AAGVSVEPFWPGLFAK	22.6	97.5	3	559.3	113.55	9.47127e+06	9.94215e+06	8.57864e+06	8.07272e+06	9.22474e+06	9.62617e+06
60S acidic ribosomal protein P1	P47955	ALANVNIGSLICNVGAGGPAPAAGAAPAGGAAPSTAAAPAEEK	26.17	100	4	946.484	103.15	5.50753e+06	5.07217e+06	5.07341e+06	6.32472e+06	4.81299e+06	4.22193e+06
60S acidic ribosomal protein P1	P47955	INALIK	10.53	87.2	2	336.226	24.4	111345	86915.3	96963.3	172250	93884.7	157132
60S acidic ribosomal protein P1	P47955	KEESEESEDDMGFGLFD	9.59	90.1	2	982.391	97.28	52543.5	52591.8	56872.8	49353.6	28601.9	28313.6
60S acidic ribosomal protein P2 Count								6
60S acidic ribosomal protein P2	P99027	ILDSVGIEADDDRLNK	21.45	87.2	2	886.955	55.27	1.24041e+07	1.35993e+07	1.26118e+07	1.38486e+07	1.21657e+07	1.05685e+07
60S acidic ribosomal protein P2	P99027	NIEDVIAQGVGK	18.19	91.5	2	621.838	71.23	9.968e+06	8.89643e+06	9.62067e+06	1.03886e+07	9.00448e+06	9.01481e+06
60S acidic ribosomal protein P2	P99027	LASVPAGGAVAVSAAPGSAAPAAGSAPAAAEEK	19.97	86.5	2	1387.72	64.03	7.60611e+06	6.65698e+06	6.82981e+06	8.71896e+06	6.08664e+06	4.99142e+06
60S acidic ribosomal protein P2	P99027	YVASYLLAALGGNSSPSAK	20.73	95.9	2	934.991	99.28	3.8688e+06	4.12673e+06	3.38648e+06	3.49733e+06	3.96088e+06	3.96014e+06
60S acidic ribosomal protein P2	P99027	ILDSVGIEADDDR	18.27	88.9	2	709.344	56.37	363900	300621	308165	314821	293637	340413
60S acidic ribosomal protein P2	P99027	DSVGIEADDDRLNK	15.31	76.9	2	773.871	55.6	208524	230001	208598	216597	199129	155395
60S ribosomal protein L10 Count								3
60S ribosomal protein L10	Q6ZWV3	FNADEFEDMVAEK	21.82	92.3	2	772.832	84.32	2.44115e+06	2.46635e+06	2.76508e+06	2.44331e+06	1.73717e+06	1.40428e+06
60S ribosomal protein L10	Q6ZWV3	FNADEFEDmVAEK	22.1	93.7	2	780.83	63.63	776800	1.18257e+06	1.00168e+06	1.13618e+06	1.26976e+06	1.33814e+06
60S ribosomal protein L10	Q6ZWV3	YIPNRGPLDK	11	84.3	3	391.552	22.5	710213	727094	643148	1.19288e+06	643524	626889
60S ribosomal protein L10a Count								10
60S ribosomal protein L10a	P53026	KYDAFLASESLIK	20.1	97.2	3	495.605	67.8	5.26473e+06	6.30752e+06	6.07605e+06	5.79976e+06	5.50271e+06	5.57687e+06
60S ribosomal protein L10a	P53026	AVDIPHMDIEALK	19.77	91	3	484.59	75.23	3.84083e+06	3.26613e+06	3.88915e+06	3.22115e+06	2.71279e+06	2.35535e+06
60S ribosomal protein L10a	P53026	FPSLLTHNENmVAK	17.8	81.6	3	539.608	45.32	1.63905e+06	2.03336e+06	1.78994e+06	2.31307e+06	2.33626e+06	2.60846e+06
60S ribosomal protein L10a	P53026	FPSLLTHNENMVAK	18.35	91.5	3	534.277	55.4	2.67141e+06	2.64386e+06	2.82008e+06	2.54537e+06	1.75872e+06	1.51941e+06
60S ribosomal protein L10a	P53026	ILGPGLNK	15.09	94.6	2	406.255	28.48	4.90034e+06	3.80122e+06	5.14474e+06	5.33072e+06	4.53368e+06	4.47859e+06
60S ribosomal protein L10a	P53026	DTLYEAVR	14.16	85.2	2	483.748	40.17	3.16571e+06	3.50538e+06	3.24032e+06	3.86921e+06	3.10491e+06	3.24547e+06
60S ribosomal protein L10a	P53026	AVDIPHmDIEALK	15.73	75.6	2	734.379	54.1	1.69633e+06	2.08185e+06	1.80363e+06	2.15292e+06	2.71901e+06	2.79163e+06
60S ribosomal protein L10a	P53026	AVDIPHMDIEALKK	18.72	95.7	4	395.718	61.03	1.02435e+06	1.72964e+06	1.38083e+06	1.35006e+06	808306	722957
60S ribosomal protein L10a	P53026	AVDIPHmDIEALKK	16.13	88.1	4	399.717	41.32	478198	825021	681021	1.02921e+06	735207	835191
60S ribosomal protein L10a	P53026	DIPHMDIEALK	12.05	75.5	2	641.329	73.53	345472	273975	335028	290524	267736	350781
60S ribosomal protein L10-like Count								14
60S ribosomal protein L10-like	P86048	IFDLGR	14.19	94.5	2	360.706	47.25	3.91598e+06	4.49721e+06	3.91915e+06	5.08057e+06	4.45544e+06	4.40175e+06
60S ribosomal protein L10-like	P86048	VHIGQVIMSIR	13.93	92.3	3	418.245	58.53	3.99387e+06	4.36986e+06	4.86184e+06	3.89894e+06	3.66278e+06	3.22142e+06
60S ribosomal protein L10-like	P86048	RLIPDGCGVK	13.41	81.4	3	372.206	24.48	3.7758e+06	3.60824e+06	4.09196e+06	4.82733e+06	3.15152e+06	3.56462e+06
60S ribosomal protein L10-like	P86048	AKVDEFPLCGHMVSDEYEQLSSEALEAAR	21.69	96.5	4	821.133	101.1	1.23302e+06	1.61461e+06	1.6441e+06	1.3233e+06	838492	703595
60S ribosomal protein L10-like	P86048	VDEFPLCGHMVSDEYEQLSSEALEAAR	23.12	98.4	3	1028.13	113.3	1.76348e+06	1.41637e+06	1.63701e+06	1.15903e+06	1.1757e+06	970055
60S ribosomal protein L10-like	P86048	VHIGQVImSIR	10.59	74.5	3	423.576	46.9	946738	1.43573e+06	1.15308e+06	1.52171e+06	1.71145e+06	1.89366e+06
60S ribosomal protein L10-like	P86048	AKVDEFPLCGHmVSDEYEQLSSEALEAAR	17.57	89.4	4	825.131	93.92	609728	1.16186e+06	925921	976466	848403	1.00573e+06
60S ribosomal protein L10-like	P86048	LHPFHVIR	16.13	83.3	3	340.203	22.22	2.58148e+06	154336	208200	2.59457e+06	897974	2.13499e+06
60S ribosomal protein L10-like	P86048	LIPDGCGVK	11.42	89	2	479.755	27.9	860859	536974	661418	602179	608452	665974
60S ribosomal protein L10-like	P86048	MVSDEYEQLSSEALEAAR	17.35	74.3	2	1014.46	90.48	134150	119146	134114	118296	97885	90611.7
60S ribosomal protein L10-like	P86048	IRIFDLGR	16.31	89.9	3	330.535	56.77	27323	90824.3	90087.2	34452.7	0.834798	36170.4
60S ribosomal protein L10-like	P86048	FKFPGR	9.98	79	2	376.216	25.8	38686.5	185274	116332	188020	39473.4	51365.8
60S ribosomal protein L10-like	P86048	PFHVIR	14.84	88.8	2	384.729	22.23	182256	0.860257	0.805565	192319	71938.7	164283
60S ribosomal protein L10-like	P86048	EHVIEALR	11.31	78.9	3	322.85	22.78	49535.4	0.860257	0.805565	92803.7	33052.1	79313.7
60S ribosomal protein L11 Count								3
60S ribosomal protein L11	Q9CXW4	VLEQLTGQTPVFSK	22.44	96.4	2	773.927	71.48	6.1364e+06	6.19975e+06	6.84858e+06	6.95562e+06	6.15692e+06	6.08204e+06
60S ribosomal protein L11	Q9CXW4	YDGIILPGK	14.38	79.4	2	488.279	54.92	4.20638e+06	6.58254e+06	6.14957e+06	6.74057e+06	5.83596e+06	4.25091e+06
60S ribosomal protein L11	Q9CXW4	PGFSIADK	11.54	71	2	417.721	32.17	671771	508717	521340	510241	579186	600710
60S ribosomal protein L12 Count								8
60S ribosomal protein L12	P35979	IGPLGLSPK	20.64	98	2	441.276	46.98	5.87441e+06	6.87568e+06	7.12811e+06	7.74996e+06	6.61299e+06	6.10504e+06
60S ribosomal protein L12	P35979	HSGNITFDEIVNIAR	20.93	95.3	3	562.625	80.05	4.78767e+06	5.74599e+06	5.5275e+06	5.42967e+06	5.96657e+06	5.29501e+06
60S ribosomal protein L12	P35979	QAQIEVVPSASALIIK	16.1	90.4	2	833.99	87.22	4.71188e+06	5.8442e+06	4.89646e+06	5.47562e+06	5.36695e+06	5.20172e+06
60S ribosomal protein L12	P35979	EILGTAQSVGCNVDGR	20.12	92.1	2	838.407	50.97	5.55747e+06	6.26705e+06	6.08225e+06	6.79023e+06	5.57569e+06	5.26556e+06
60S ribosomal protein L12	P35979	HPHDIIDDINSGAVECPAS	16.47	95.8	2	1023.96	66.02	4.08534e+06	4.6266e+06	4.55784e+06	4.9017e+06	3.85936e+06	3.48185e+06
60S ribosomal protein L12	P35979	CTGGEVGATSALAPK	22.03	93.7	2	709.851	33.53	3.10728e+06	3.45019e+06	3.48425e+06	3.71727e+06	3.00324e+06	2.78418e+06
60S ribosomal protein L12	P35979	qAQIEVVPSASALIIK	14.93	93.8	2	825.477	114.47	517882	616468	574730	626965	564355	581456
60S ribosomal protein L12	P35979	EILGTAQSVGCNVDGRHPHDIIDDINSGAVECPAS	9.05	66.1	4	926.682	83.87	105498	0.860257	140946	160654	113622	87126.7
60S ribosomal protein L13 Count								10
60S ribosomal protein L13	P47963	TIGISVDPR	11.88	85.8	2	479.272	43.78	4.73092e+06	5.22371e+06	4.62452e+06	5.78923e+06	5.33967e+06	5.16088e+06
60S ribosomal protein L13	P47963	LILFPR	13.51	94.1	2	379.75	61.28	5.31928e+06	6.03372e+06	4.93837e+06	6.50011e+06	6.35601e+06	6.36311e+06
60S ribosomal protein L13	P47963	GFSLEELR	16.67	93.2	2	475.751	63.4	4.58993e+06	5.54629e+06	5.07815e+06	5.85086e+06	5.09793e+06	5.20269e+06
60S ribosomal protein L13	P47963	PASGPIRPIVR	12.93	90.5	3	388.24	23.02	8.37738e+06	6.5838e+06	6.91881e+06	7.68226e+06	7.18278e+06	5.97188e+06
60S ribosomal protein L13	P47963	LATQLTGPVMPIR	19.12	97.5	2	698.903	70.22	4.30017e+06	3.83171e+06	4.47688e+06	4.36406e+06	3.09667e+06	2.74903e+06
60S ribosomal protein L13	P47963	LATQLTGPVmPIR	18.49	89	2	706.9	57.27	2.76223e+06	3.49934e+06	3.20617e+06	4.05355e+06	4.6422e+06	4.74958e+06
60S ribosomal protein L13	P47963	IAPRPASGPIRPIVR	13.27	92.3	4	400.751	27.28	2.13234e+06	2.56942e+06	2.34076e+06	3.16202e+06	1.81375e+06	1.66362e+06
60S ribosomal protein L13	P47963	VDTWFNQPAR	18.14	84.9	2	617.304	53.18	3.02309e+06	3.34785e+06	3.17933e+06	3.16569e+06	2.62401e+06	3.00957e+06
60S ribosomal protein L13	P47963	VDTWFNQPARK	15.73	72.9	3	454.57	35.98	553321	755684	712850	870755	607683	557613
60S ribosomal protein L13	P47963	STESLQANVQR	16.36	78.9	2	616.815	22.2	1.46007e+06	395999	475519	3.21865e+06	532594	2.45314e+06
60S ribosomal protein L13a Count								10
60S ribosomal protein L13a	P19253	YQAVTATLEEK	16.95	84.4	2	626.825	37.87	4.21152e+06	4.75914e+06	4.7408e+06	5.30904e+06	4.33486e+06	4.07339e+06
60S ribosomal protein L13a	P19253	VLDGIPPPYDK	16.54	95.8	2	607.327	56.03	685959	1.22642e+06	1.33614e+06	1.32599e+06	1.22684e+06	1.11118e+06
60S ribosomal protein L13a	P19253	YLAFLR	13.38	89.5	2	391.732	59.05	3.37477e+06	3.91599e+06	3.87878e+06	3.96691e+06	3.95549e+06	3.75646e+06
60S ribosomal protein L13a	P19253	FAYLGR	13.92	92.8	2	363.7	35.78	2.82714e+06	3.01485e+06	2.94859e+06	3.40523e+06	3.02341e+06	2.96938e+06
60S ribosomal protein L13a	P19253	CEGINISGNFYR	18.02	93.5	2	715.33	63.77	2.54432e+06	2.9594e+06	2.74055e+06	3.12471e+06	2.81741e+06	2.7626e+06
60S ribosomal protein L13a	P19253	RMVVPAALK	10.23	84.5	3	328.872	27.7	1.5031e+06	1.75785e+06	1.73095e+06	1.62183e+06	966893	795954
60S ribosomal protein L13a	P19253	MVVPAALK	11.4	88.1	2	414.754	41.6	1.66337e+06	1.44975e+06	1.57901e+06	1.50283e+06	1.24716e+06	1.09955e+06
60S ribosomal protein L13a	P19253	YLAFLRK	14.61	80.4	3	304.189	35.88	48634.8	78683.5	79850.1	112049	80635.6	60048
60S ribosomal protein L13a	P19253	qVLLGR	13.51	86	2	334.708	59.13	32109	37733.5	39492	39557.9	34290.1	35185
60S ribosomal protein L13a	P19253	FTEVLK	11.17	74.3	2	368.716	26.83	3.25262e+06	1.19721e+06	1.33173e+06	5.34243e+06	2.16687e+06	5.06378e+06
60S ribosomal protein L14 Count								7
60S ribosomal protein L14	Q9CR57	AAIAAAAAAAAAK	25.47	100	3	347.873	32.17	5.32984e+06	6.13927e+06	6.37954e+06	6.63017e+06	5.65666e+06	5.42305e+06
60S ribosomal protein L14	Q9CR57	LVAIVDVIDQNR	22.07	97.6	2	677.888	83.5	5.74369e+06	6.61436e+06	6.20727e+06	6.21302e+06	7.20317e+06	6.5186e+06
60S ribosomal protein L14	Q9CR57	VAYISFGPHAGK	17.03	81.7	2	623.833	40.23	3.74643e+06	4.23501e+06	3.74348e+06	4.25515e+06	3.64009e+06	3.61636e+06
60S ribosomal protein L14	Q9CR57	CMQLTDFILK	17.03	69.7	2	634.822	96.22	2.5927e+06	2.88783e+06	2.89965e+06	2.48552e+06	2.0554e+06	1.73557e+06
60S ribosomal protein L14	Q9CR57	CmQLTDFILK	16.14	75.7	2	642.82	80.02	935197	1.32178e+06	1.12705e+06	1.36827e+06	1.79976e+06	1.91424e+06
60S ribosomal protein L14	Q9CR57	CmQLTDFILK	16.14	75.7	2	642.82	80.02 MsChip+79.333	777622	1.06698e+06	916540	1.1411e+06	1.51576e+06	1.50277e+06
60S ribosomal protein L14	Q9CR57	ALVDGPCTR	12.93	82.4	2	494.748	24.3	1.70938e+06	374836	372056	2.94684e+06	336466	1.6895e+06
60S ribosomal protein L15 Count								10
60S ribosomal protein L15	Q9CZM2	VLNSYWVGEDSTYK	19.54	97.8	2	830.896	66.08	3.71069e+06	4.14712e+06	3.98121e+06	4.05195e+06	3.27277e+06	3.45215e+06
60S ribosomal protein L15	Q9CZM2	SLQSVAEER	15.86	89.1	2	509.762	23.68	4.29416e+06	1.41782e+06	1.44309e+06	6.00732e+06	2.24409e+06	5.75984e+06
60S ribosomal protein L15	Q9CZM2	FFEVILIDPFHK	22.22	100	3	502.278	111.57	1.10182e+06	1.27384e+06	1.94905e+06	1.46459e+06	1.15078e+06	1.40677e+06
60S ribosomal protein L15	Q9CZM2	YIQELWR	17.87	89.8	2	504.269	57.92	2.13211e+06	2.3722e+06	2.12276e+06	2.23415e+06	2.12046e+06	2.44365e+06
60S ribosomal protein L15	Q9CZM2	RNPDTQWITK	15.19	69.7	3	420.223	25.55	1.35098e+06	800783	1.08045e+06	919298	924068	998128
60S ribosomal protein L15	Q9CZM2	RNPDTQWITKPVHK	15.24	88	4	430.738	21.62	411362	1.28057e+06	890255	1.17015e+06	369428	367878
60S ribosomal protein L15	Q9CZM2	NPDTQWITKPVHK	10.49	70.9	4	391.712	29.9	255056	749509	553908	732536	247336	320399
60S ribosomal protein L15	Q9CZM2	qLSALHR	12.53	81	2	404.227	35.83	431427	460256	480290	557579	385922	466220
60S ribosomal protein L15	Q9CZM2	qGYVIYR	11.96	72.8	2	441.229	60.83	118751	140232	144436	153826	128455	130477
60S ribosomal protein L15	Q9CZM2	qLSALHR	12.53	81	2	404.227	35.83 MsChip+34.715	461781	468738	477830	559952	419072	466220
60S ribosomal protein L17 Count								12
60S ribosomal protein L17	Q9CPR4	GLDVDSLVIEHIQVNK	25.17	98.7	3	593.66	87.35	6.08232e+06	7.13095e+06	6.39303e+06	7.05759e+06	6.53142e+06	6.51478e+06
60S ribosomal protein L17	Q9CPR4	EQIVPKPEEEVAQK	15.98	96.1	2	812.433	31.83	3.87962e+06	3.57655e+06	3.82669e+06	4.37539e+06	3.28311e+06	2.92338e+06
60S ribosomal protein L17	Q9CPR4	YSLDPENPTK	19.98	96.5	2	582.283	41.05	3.50784e+06	3.74246e+06	3.62491e+06	4.32321e+06	3.20836e+06	3.26483e+06
60S ribosomal protein L17	Q9CPR4	SAEFLLHMLK	20.76	97	2	594.826	73.52	4.11831e+06	4.17918e+06	4.39467e+06	4.08841e+06	3.76725e+06	3.19346e+06
60S ribosomal protein L17	Q9CPR4	INPYMSSPCHIEMILTEK	17.7	94.5	3	721.681	82.02	1.88325e+06	2.0361e+06	1.86725e+06	1.6164e+06	990208	877705
60S ribosomal protein L17	Q9CPR4	SAEFLLHmLK	22.43	94.6	3	402.218	50.65	957635	1.37622e+06	1.26074e+06	1.49311e+06	1.90179e+06	2.05011e+06
60S ribosomal protein L17	Q9CPR4	EQIVPKPEEEVAQKK	15.44	81.7	4	438.744	23.6	806613	1.05772e+06	1.09301e+06	1.35849e+06	717304	668180
60S ribosomal protein L17	Q9CPR4	INPYMSSPCHIEmILTEK	18.77	95.7	3	727.013	79.57	836798	1.02627e+06	904772	937723	874200	848650
60S ribosomal protein L17	Q9CPR4	QWGWTQGR	10.71	73.5	2	509.746	42.95	1.30441e+06	1.43304e+06	1.32284e+06	1.42816e+06	1.08266e+06	1.34455e+06
60S ribosomal protein L17	Q9CPR4	MSSPCHIEMILTEK	12.27	85.2	3	559.267	60.3	268441	218407	211190	178828	139669	125194
60S ribosomal protein L17	Q9CPR4	DVDSLVIEHIQVNK	14.47	89	2	804.933	86.7	140984	172810	139753	169825	154019	142773
60S ribosomal protein L17	Q9CPR4	qCVPFR	11.16	75.4	2	395.189	54.58	97990.9	95190.2	100716	107385	91366.8	97508.1
60S ribosomal protein L18 Count								7
60S ribosomal protein L18	P35980	ILTFDQLALESPK	23.92	98.8	2	737.911	91.25	7.72754e+06	9.57833e+06	8.84993e+06	9.06346e+06	8.96913e+06	8.60916e+06
60S ribosomal protein L18	P35980	TAVVVGTVTDDVR	19.92	93.9	2	666.362	48.82	5.7856e+06	6.71476e+06	6.31702e+06	7.44022e+06	6.46663e+06	5.84406e+06
60S ribosomal protein L18	P35980	TNSTFNQVVLK	17.13	88.5	2	625.841	44.6	5.03996e+06	5.1731e+06	5.41135e+06	5.30392e+06	4.79949e+06	4.59814e+06
60S ribosomal protein L18	P35980	ILEVPK	11.22	92.2	2	349.726	29.1	4.87259e+06	3.97096e+06	5.34665e+06	5.26397e+06	4.82503e+06	4.53525e+06
60S ribosomal protein L18	P35980	GTVLLSGPR	13.1	74.1	2	450.269	32.43	3.46127e+06	3.51411e+06	3.62599e+06	3.73567e+06	3.29043e+06	3.37354e+06
60S ribosomal protein L18	P35980	SQDIYLR	10.49	65.7	2	447.738	28.4	948572	599093	727567	1.20383e+06	1.0585e+06	1.42371e+06
60S ribosomal protein L18	P35980	RTNSTFNQVVLK	15.8	79.7	3	469.597	29.68	166436	208644	207482	285005	201278	201950
60S ribosomal protein L18a Count								11
60S ribosomal protein L18a	P62717	IFAPNHVVAK	19.62	91	2	548.319	23.45	6.66589e+06	5.85827e+06	6.78831e+06	7.01786e+06	5.53175e+06	5.62604e+06
60S ribosomal protein L18a	P62717	DLTTAGAVTQCYR	15.14	83.1	2	728.349	51	3.8835e+06	4.23854e+06	4.1319e+06	4.63935e+06	3.69097e+06	3.71088e+06
60S ribosomal protein L18a	P62717	SSGEIVYCGQVFEK	18.97	91.9	2	801.877	58.47	1.92172e+06	2.58983e+06	2.7288e+06	2.87788e+06	2.39755e+06	2.3762e+06
60S ribosomal protein L18a	P62717	NFGIWLR	15.19	79.7	2	453.253	75.78	2.20928e+06	2.60633e+06	2.6034e+06	2.41781e+06	2.71536e+06	2.74169e+06
60S ribosomal protein L18a	P62717	IKFPLPHR	16.35	82.9	3	336.543	29.93	27483.8	128702	89586	156452	34189.1	44275.7
60S ribosomal protein L18a	P62717	FWYFVSQLK	12.41	66.7	2	609.321	94.35	344041	292994	321707	278255	380624	430930
60S ribosomal protein L18a	P62717	FAPNHVVAK	18.16	91.5	2	491.777	23.68	537662	483265	556062	579608	460019	464042
60S ribosomal protein L18a	P62717	SRFWYFVSQLK	11.65	83.8	3	487.594	81.88	114110	93916.8	118467	113031	95046.6	126027
60S ribosomal protein L18a	P62717	SRFWYFVSQLKK	9.51	68	4	397.971	65.78	89623.4	131114	135285	130516	71225.7	107779
60S ribosomal protein L18a	P62717	nFGIWLR	10.69	84.6	2	453.745	105.5	32886	40239.4	39497.7	34876.2	39192.1	42984.1
60S ribosomal protein L18a	P62717	FPLPHR	13.49	67.7	2	383.722	24.02	554066	263165	351917	460848	451237	464735
60S ribosomal protein L19 Count								4
60S ribosomal protein L19	P84099	VWLDPNETNEIANANSR	27.16	95.9	2	971.966	70.9	5.0507e+06	4.76068e+06	5.67804e+06	5.74232e+06	4.47025e+06	4.74745e+06
60S ribosomal protein L19	P84099	DGLIIR	13.66	84.2	2	343.713	38.5	2.28743e+06	2.49844e+06	2.35797e+06	2.82254e+06	2.3293e+06	2.49594e+06
60S ribosomal protein L19	P84099	VWLDPNETNEIANAnSR	21.61	83.8	2	972.458	74.95	209446	203191	225569	237749	190097	211831
60S ribosomal protein L19	P84099	VWLDPNETNEIANANSR	27.16	95.9	2	971.966	70.9 MsChip+70.286	120523	93439.4	123866	109799	90348.5	74950.2
60S ribosomal protein L21 Count								10
60S ribosomal protein L21	O09167	VYNVTQHAVGIIVNK	20.8	95.9	2	827.967	53.78	7.73641e+06	8.49186e+06	8.17209e+06	7.47398e+06	6.85345e+06	6.6898e+06
60S ribosomal protein L21	O09167	GTWVQLK	13.84	72	2	416.24	38.93	3.09534e+06	3.31498e+06	3.31325e+06	3.68008e+06	3.0282e+06	3.23729e+06
60S ribosomal protein L21	O09167	HGVVPLATYmR	14.83	84.7	3	420.557	33.08	842524	1.56552e+06	1.24655e+06	1.73009e+06	1.79285e+06	2.03974e+06
60S ribosomal protein L21	O09167	TNGKEPELLEPIPYEFMA	15.43	80.8	2	1039.51	111.3	684862	956519	861198	743565	460948	413581
60S ribosomal protein L21	O09167	TNGKEPELLEPIPYEFmA	14.96	87.4	2	1047.51	100.35	508981	938528	731391	889932	837198	1.0374e+06
60S ribosomal protein L21	O09167	EPELLEPIPYEFmA	16.15	86	2	847.405	123.83	842963	664095	709806	764589	1.24623e+06	1.30735e+06
60S ribosomal protein L21	O09167	NVTQHAVGIIVNK	10.57	83.4	2	696.901	53.33	297655	431890	227701	494482	818345	828136
60S ribosomal protein L21	O09167	EPELLEPIPYEFMA	12.01	81	2	839.408	129.03	1.72181e+06	902346	1.20603e+06	864167	1.0728e+06	716469
60S ribosomal protein L21	O09167	YMFSRPFR	14.39	82.2	3	368.52	41.72	542231	539767	582609	636997	377151	306260
60S ribosomal protein L21	O09167	NVTQHAVGIIVNK	10.57	83.4	2	696.901	53.33 MsChip+53.321995	118135	95800.1	62707.6	98030.8	91265.9	93239.7
60S ribosomal protein L22 Count								5
60S ribosomal protein L22	P67984	AGNLGGGVVTIER	14.87	94.5	2	621.844	45.85	5.69722e+06	6.35528e+06	6.01832e+06	7.05734e+06	5.81601e+06	5.58063e+06
60S ribosomal protein L22	P67984	ITVTSEVPFSK	20.48	97	2	604.332	57.27	6.7692e+06	7.55512e+06	7.19988e+06	8.12175e+06	7.19875e+06	7.06512e+06
60S ribosomal protein L22	P67984	FTLDCTHPVEDGImDAANFEQFLQER	23.6	96.9	3	1033.8	120.53	1.60857e+06	2.37517e+06	1.6478e+06	1.53796e+06	3.72754e+06	4.31269e+06
60S ribosomal protein L22	P67984	YFQINQDEEEEEDED	14.15	88.5	2	966.369	68.42	463585	496560	484782	711062	485047	547100
60S ribosomal protein L22	P67984	FTLDCTHPVEDGImDAANFEQFLQER	23.6	96.9	3	1033.8	120.53 MsChip+120.086	1.51551e+06	2.44665e+06	1.60863e+06	1.60183e+06	3.85695e+06	4.42816e+06
60S ribosomal protein L22-like 1 Count								2
60S ribosomal protein L22-like 1	Q9D7S7	TGNLGNVVHIER	14.45	84	3	436.905	34.92	453449	490618	745163	464598	440268	426080
60S ribosomal protein L22-like 1	Q9D7S7	FHLDLTHPVEDGIFDSGNFEQFLR	19	97.8	4	709.095	120.28	433240	489353	790185	323758	478902	605889
60S ribosomal protein L23 Count								5
60S ribosomal protein L23	P62830	NLYIISVK	12.28	73.6	2	475.289	60.1	5.22977e+06	5.88125e+06	5.4969e+06	5.958e+06	5.63151e+06	5.43327e+06
60S ribosomal protein L23	P62830	ECADLWPR	12.07	75.7	2	523.74	49.55	1.68692e+06	1.87921e+06	1.78082e+06	1.94137e+06	1.51528e+06	1.60635e+06
60S ribosomal protein L23	P62830	LPAAGVGDMVMATVK	18.7	93.1	2	730.386	80.48	3.27261e+06	3.14643e+06	3.33535e+06	2.69e+06	1.89756e+06	1.43572e+06
60S ribosomal protein L23	P62830	LPAAGVGDMVmATVK	20.34	90.9	2	738.383	62.57	1.27958e+06	1.48702e+06	1.40018e+06	1.56426e+06	1.45934e+06	1.34529e+06
60S ribosomal protein L23	P62830	FRISLGLPVGAVINCADNTGAK	10.98	76.9	3	758.407	95.57	92515.1	356118	537554	162284	137052	128902
60S ribosomal protein L23a Count								10
60S ribosomal protein L23a	P62751	LAPDYDALDVANK	23.09	95.2	2	702.854	61.92	6.00545e+06	6.82328e+06	6.54818e+06	7.28084e+06	6.04762e+06	5.86092e+06
60S ribosomal protein L23a	P62751	LYDIDVAK	16.65	90.3	2	468.755	46.85	4.68848e+06	4.68935e+06	5.10481e+06	5.3349e+06	4.9888e+06	4.67934e+06
60S ribosomal protein L23a	P62751	LDHYAIIK	18.04	93	3	324.855	28.18	4.8477e+06	4.27424e+06	4.90341e+06	4.79721e+06	4.64364e+06	4.26393e+06
60S ribosomal protein L23a	P62751	FPLTTESAmK	18.58	87.4	2	570.784	34.47	1.93288e+06	2.52269e+06	2.23919e+06	2.93324e+06	2.79412e+06	2.95483e+06
60S ribosomal protein L23a	P62751	FPLTTESAMK	16.83	91.5	2	562.786	47.17	2.30801e+06	2.25809e+06	2.43078e+06	2.23655e+06	1.34313e+06	1.12687e+06
60S ribosomal protein L23a	P62751	VNTLIRPDGEK	12.78	86.5	3	414.566	21.6	2.67498e+06	480636	536887	5.2956e+06	853292	3.95752e+06
60S ribosomal protein L23a	P62751	KIEDNNTLVFIVDVK	17.33	87.5	3	582.993	80.43	689848	0.860257	643121	702344	905867	612915
60S ribosomal protein L23a	P62751	KLYDIDVAK	12.22	93.2	2	532.803	34.63	155204	1.0044e+06	527758	1.00337e+06	180010	218471
60S ribosomal protein L23a	P62751	VNTLIRPDGEK	12.78	86.5	3	414.566	21.6 MsChip+21.953001	163274	429081	488976	283993	795365	222799
60S ribosomal protein L23a	P62751	NTLIRPDGEK	12.61	81.8	2	571.812	21.6	138727	30637.2	33683.1	270896	48250.4	200625
60S ribosomal protein L24 Count								7
60S ribosomal protein L24	Q8BP67	VFQFLNAK	17.21	93.7	2	483.774	58.82	5.04555e+06	5.90943e+06	5.66598e+06	6.15441e+06	5.61693e+06	5.52672e+06
60S ribosomal protein L24	Q8BP67	AITGASLADIMAK	21.28	91.7	2	631.345	75.8	3.6806e+06	3.72982e+06	4.27662e+06	3.76017e+06	2.84423e+06	2.51369e+06
60S ribosomal protein L24	Q8BP67	QINWTVLYR	14.39	79.8	2	596.827	78.05	3.4528e+06	3.7673e+06	3.73243e+06	3.66723e+06	3.93194e+06	4.11484e+06
60S ribosomal protein L24	Q8BP67	AITGASLADImAK	20.02	83.7	2	639.342	55.23	2.44925e+06	3.18182e+06	2.65952e+06	3.4646e+06	3.57571e+06	3.88535e+06
60S ribosomal protein L24	Q8BP67	VELCSFSGYK	14.34	85.2	2	595.281	52.98	3.25402e+06	3.17606e+06	3.20363e+06	3.42271e+06	3.30646e+06	3.33059e+06
60S ribosomal protein L24	Q8BP67	MKVELCSFSGYK	18.9	81.1	3	483.569	53.5	141180	726251	449870	624658	158513	208844
60S ribosomal protein L24	Q8BP67	qINWTVLYR	15.88	92.1	2	588.314	116.37	230786	283205	262243	278141	254737	278867
60S ribosomal protein L26 Count								5
60S ribosomal protein L26	P61255	FNPFVTSDR	17.88	93.2	2	541.767	53.05	5.28939e+06	6.31946e+06	6.31602e+06	6.83435e+06	5.8195e+06	5.53384e+06
60S ribosomal protein L26	P61255	KYVIYIER	14.16	79.5	3	361.878	35	706615	1.12504e+06	916416	1.19239e+06	740090	806575
60S ribosomal protein L26	P61255	DDEVQVVR	11.82	79.1	2	480.243	26.35	337242	162459	183839	529692	144758	317898
60S ribosomal protein L26	P61255	SMPIRKDDEVQVVR	9.47	66	4	418.727	27.12	75314.1	150511	141652	177752	63725.9	49876.8
60S ribosomal protein L26	P61255	SmPIRKDDEVQVVR	10.03	73	4	422.725	19.13	44362.6	27958.3	20739.2	197123	33664	79916.7
60S ribosomal protein L27 Count								6
60S ribosomal protein L27	P61358	YSVDIPLDK	17.97	91.2	2	525.279	60.22	5.68231e+06	6.54084e+06	6.35652e+06	6.83917e+06	5.99333e+06	5.61676e+06
60S ribosomal protein L27	P61358	DVFRDPALK	17.14	93.4	3	354.198	37.6	4.13584e+06	4.66314e+06	4.59955e+06	5.26849e+06	4.25252e+06	4.02378e+06
60S ribosomal protein L27	P61358	NIDDGTSDRPYSHALVAGIDRYPR	21.33	83.7	5	538.468	55.03	2.24195e+06	2.72182e+06	2.47094e+06	3.28395e+06	1.99958e+06	1.63733e+06
60S ribosomal protein L27	P61358	VYNYNHLMPTR	14.95	81.4	3	469.899	40.6	2.71207e+06	2.76187e+06	2.74388e+06	2.80627e+06	1.7485e+06	1.50785e+06
60S ribosomal protein L27	P61358	VVLVLAGR	15.68	93.9	2	413.779	46.3	2.97169e+06	3.3332e+06	3.04775e+06	3.54006e+06	3.36621e+06	3.15582e+06
60S ribosomal protein L27	P61358	NIDDGTSDRPYSHALVAGIDR	19.2	80	4	568.779	51.92	3.09703e+06	2.98107e+06	3.00369e+06	3.25232e+06	2.24863e+06	2.32169e+06
60S ribosomal protein L27a Count								4
60S ribosomal protein L27a	P14115	TGVAPIIDVVR	16.84	86.8	2	570.343	68.27	7.12529e+06	8.11411e+06	7.63258e+06	8.2684e+06	7.56763e+06	7.71503e+06
60S ribosomal protein L27a	P14115	LWTLVSEQTR	15.7	84.1	2	616.835	63.32	4.73209e+06	5.40012e+06	5.11436e+06	5.23276e+06	4.61098e+06	4.94365e+06
60S ribosomal protein L27a	P14115	RNQSFCPTVNLDK	17.5	90.3	3	526.928	35.95	3.08516e+06	3.84497e+06	3.77178e+06	4.46415e+06	3.19152e+06	2.77163e+06
60S ribosomal protein L27a	P14115	NQSFCPTVNLDK	13.84	77.9	2	711.838	49.85	514941	358129	399134	415712	407938	382965
60S ribosomal protein L28 Count								4
60S ribosomal protein L28	P41105	NCSSFLIK	14.97	65.4	2	484.747	37.7	2.75091e+06	2.84036e+06	2.7288e+06	3.083e+06	2.66517e+06	2.76212e+06
60S ribosomal protein L28	P41105	QTYSTEPNNLK	13.59	70.9	2	647.817	22.4	632663	189504	248388	1.64342e+06	344420	1.36828e+06
60S ribosomal protein L28	P41105	GVVVVMK	11.49	82.2	2	366.228	27.05	1.13497e+06	0.860257	217995	1.1198e+06	487627	599815
60S ribosomal protein L28	P41105	GVVVVMK	11.49	82.2	2	366.228	27.05 MsChip+26.878002	1.32364e+06	0.860257	348713	2.22347e+06	449333	1.70523e+06
60S ribosomal protein L29 Count								1
60S ribosomal protein L29	P47915	LAFIAHPK	18.45	89.6	3	299.517	24.05	1.13822e+06	374056	464248	784738	907459	1.0217e+06
60S ribosomal protein L3 Count								19
60S ribosomal protein L3	P27659	TVFAEHISDECK	23.33	94.3	3	479.222	30.63	4.3897e+06	4.39959e+06	4.7152e+06	5.19667e+06	3.7486e+06	3.53795e+06
60S ribosomal protein L3	P27659	SINPLGGFVHYGEVTNDFIMLK	19.64	92.8	3	817.751	115.93	3.63236e+06	3.73298e+06	3.44069e+06	2.74733e+06	3.40851e+06	2.4403e+06
60S ribosomal protein L3	P27659	IGQGYLIK	16.46	88.1	2	446.269	38.32	4.47267e+06	5.08658e+06	4.98116e+06	5.71717e+06	4.73304e+06	4.57636e+06
60S ribosomal protein L3	P27659	SINPLGGFVHYGEVTNDFImLK	24.14	97.1	3	823.082	110.72	1.9321e+06	2.66527e+06	2.04472e+06	2.15656e+06	3.76838e+06	4.42966e+06
60S ribosomal protein L3	P27659	VACIGAWHPAR	25.22	100	3	413.213	31.95	3.54285e+06	3.87269e+06	3.55926e+06	4.14077e+06	3.16917e+06	3.43882e+06
60S ribosomal protein L3	P27659	DDASKPVHLTAFLGYK	19.35	85.4	3	587.977	64.2	2.09375e+06	4.75239e+06	3.78182e+06	4.5301e+06	1.9854e+06	2.4158e+06
60S ribosomal protein L3	P27659	HGSLGFLPR	15.53	90.1	3	328.519	35.92	3.2027e+06	3.59533e+06	3.62836e+06	3.99e+06	3.46583e+06	3.1432e+06
60S ribosomal protein L3	P27659	AHLMEIQVNGGTVAEK	21.12	94.3	2	848.938	46.42	1.96121e+06	1.96985e+06	1.9431e+06	2.12729e+06	1.42073e+06	1.19061e+06
60S ribosomal protein L3	P27659	ERLEQQVPVNQVFGQDEMIDVIGVTK	20.39	98	3	991.178	102.47	1.77517e+06	1.77028e+06	1.9156e+06	1.69919e+06	1.25921e+06	1.02145e+06
60S ribosomal protein L3	P27659	ERLEQQVPVNQVFGQDEmIDVIGVTK	25.32	96.7	3	996.51	92.92	1.02572e+06	1.4234e+06	1.25836e+06	1.46596e+06	1.56365e+06	1.62501e+06
60S ribosomal protein L3	P27659	NNASTDYDLSDK	13.46	77.6	2	671.791	26.38	1.89898e+06	1.4752e+06	1.47004e+06	1.78769e+06	1.39921e+06	1.59404e+06
60S ribosomal protein L3	P27659	LEQQVPVNQVFGQDEMIDVIGVTK	23.22	94.6	3	896.13	113.23	1.2581e+06	1.29166e+06	1.33589e+06	1.15357e+06	931462	797420
60S ribosomal protein L3	P27659	AHLMEIQVnGGTVAEK	21.73	96.4	2	849.43	52.2	1.28895e+06	1.32367e+06	1.38491e+06	1.2614e+06	966621	857222
60S ribosomal protein L3	P27659	PVHLTAFLGYK	17.9	88.6	3	415.905	62.93	707229	388742	554794	414631	841011	739194
60S ribosomal protein L3	P27659	FAEHISDECK	14.05	66.2	2	618.272	30.62	325859	331605	326134	388258	282819	264951
60S ribosomal protein L3	P27659	TVFAEHISDECKR	19.49	91.6	4	398.694	23.78	128553	218670	224725	241203	162874	28523.9
60S ribosomal protein L3	P27659	ACIGAWHPAR	14.95	78.6	2	569.782	31.87	196854	199617	191084	216070	170116	186410
60S ribosomal protein L3	P27659	LEQQVPVNQVFGQDEmIDVIGVTK	19.16	91.6	2	1351.69	101.02	107265	143356	109926	124414	173209	190268
60S ribosomal protein L3	P27659	DDASKPVHLTAFLGYK	19.35	85.4	3	587.977	64.2 MsChip+64.26899	1.82111e+06	4.20498e+06	3.31624e+06	3.96111e+06	2.4289e+06	2.6191e+06
60S ribosomal protein L30 Count								14
60S ribosomal protein L30	P62889	VCTLAIIDPGDSDIIR	20.01	89.7	3	586.642	94.67	5.26717e+06	6.95886e+06	6.59862e+06	6.42978e+06	6.19056e+06	6.22745e+06
60S ribosomal protein L30	P62889	LVILANNCPALR	23.41	95.6	2	677.387	63.95	4.48514e+06	4.99898e+06	4.83661e+06	5.03863e+06	4.60323e+06	4.51829e+06
60S ribosomal protein L30	P62889	TGVHHYSGNNIELGTACGK	15.8	95.9	3	672.318	22.77	2.47991e+06	2.63925e+06	2.56969e+06	2.82932e+06	1.77878e+06	1.51396e+06
60S ribosomal protein L30	P62889	LQLVMK	12.84	86.9	2	366.228	35.57	1.95639e+06	1.88095e+06	2.07075e+06	1.92735e+06	1.35463e+06	1.19141e+06
60S ribosomal protein L30	P62889	YVLGYK	10.06	96.6	2	371.71	31.6	2.03578e+06	2.04087e+06	2.22452e+06	2.34818e+06	2.00718e+06	1.99794e+06
60S ribosomal protein L30	P62889	KSEIEYYAMLAK	11.71	82.4	2	723.371	58.23	870889	1.04236e+06	1.07552e+06	1.02898e+06	715138	618603
60S ribosomal protein L30	P62889	KSEIEYYAmLAK	15.2	85.7	3	487.915	50.43	265479	412876	389235	478418	448401	460178
60S ribosomal protein L30	P62889	SEIEYYAmLAK	18.21	89.8	2	667.321	64.73	401918	511842	496113	594891	668027	695860
60S ribosomal protein L30	P62889	LVILAnNCPALR	19.88	94.7	2	677.879	71.13	249153	236709	290654	276599	275177	274286
60S ribosomal protein L30	P62889	TGVHHYSGnNIELGTACGK	16.72	86.6	3	672.646	28.02	243648	230059	235040	294278	186122	184066
60S ribosomal protein L30	P62889	TLAIIDPGDSDIIR	13.86	91.5	2	749.909	85.92	282891	243907	252368	291197	276921	281986
60S ribosomal protein L30	P62889	KLVILANNCPALR	11.71	96	3	494.626	48.9	104581	143371	124386	142180	102209	102906
60S ribosomal protein L30	P62889	PGDSDIIR	11	76	2	436.727	94.47	38534.7	51448.6	48275.9	51497.1	49204.6	49254.3
60S ribosomal protein L30	P62889	SEIEYYAmLAK	18.21	89.8	2	667.321	64.73 MsChip+64.22	435228	547256	530256	633470	703475	543030
60S ribosomal protein L31 Count								4
60S ribosomal protein L31	P62900	LYTLVTYVPVTTFK	22.25	100	2	822.966	100.75	6.75536e+06	7.38009e+06	6.46229e+06	6.95375e+06	7.2805e+06	7.52611e+06
60S ribosomal protein L31	P62900	SAINEVVTR	18.86	88.8	2	494.775	28.68	5.15301e+06	5.49889e+06	5.5898e+06	5.84603e+06	4.97145e+06	4.8047e+06
60S ribosomal protein L31	P62900	EYTINIHK	15.63	77.6	3	339.85	25.58	3.70277e+06	3.28237e+06	3.43808e+06	4.06281e+06	2.95212e+06	3.12087e+06
60S ribosomal protein L31	P62900	NLQTVNVDEN	12.56	84.7	2	573.275	41.33	1.55779e+06	1.55115e+06	1.62573e+06	1.76685e+06	1.45183e+06	1.56941e+06
60S ribosomal protein L32 Count								8
60S ribosomal protein L32	P62911	SYCAEIAHNVSSK	24.55	90.9	2	733.341	26.92	3.79114e+06	4.37506e+06	4.21712e+06	4.7953e+06	3.38686e+06	3.22613e+06
60S ribosomal protein L32	P62911	ELEVLLMCNK	15.71	88	2	624.82	73.8	2.59422e+06	2.70774e+06	2.94888e+06	2.51784e+06	2.33596e+06	2.34535e+06
60S ribosomal protein L32	P62911	GQILMPNIGYGSNKK	15.18	79.5	2	810.432	50.57	1.34993e+06	1.71827e+06	1.59992e+06	1.689e+06	903422	835619
60S ribosomal protein L32	P62911	GQILmPNIGYGSNKK	13.58	76.1	2	818.43	38.02	559663	801929	700044	973102	729418	754398
60S ribosomal protein L32	P62911	ELEVLLmCNK	14.74	90.3	2	632.817	58.98	887884	1.29229e+06	1.11334e+06	1.54266e+06	1.93212e+06	2.04127e+06
60S ribosomal protein L32	P62911	GQILMPNIGYGSNK	18.08	93.6	2	746.385	67.13	1.07237e+06	857944	908809	824850	702460	622514
60S ribosomal protein L32	P62911	GQILmPNIGYGSNK	15.74	86.6	2	754.382	52.65	341397	378622	342929	410429	440383	451023
60S ribosomal protein L32	P62911	GQILmPNIGYGSNK	15.74	86.6	2	754.382	52.65 MsChip+52.411995	414912	460747	416309	500801	538748	550261
60S ribosomal protein L34 Count								3
60S ribosomal protein L34	Q9D1R9	IVYLYTK	17.27	94.5	2	450.266	39.73	4.7249e+06	5.23447e+06	4.6092e+06	6.08314e+06	5.08935e+06	4.87991e+06
60S ribosomal protein L34	Q9D1R9	RAFLIEEQK	15.3	83.2	3	378.549	26.87	3.46474e+06	3.35511e+06	3.52013e+06	3.98577e+06	2.94371e+06	2.82378e+06
60S ribosomal protein L34	Q9D1R9	AFLIEEQK	13.88	78.2	2	489.269	41.82	1.07243e+06	975390	1.05242e+06	1.08645e+06	995916	959551
60S ribosomal protein L35 Count								3
60S ribosomal protein L35	Q6ZWV7	VLTVINQTQK	22.6	97.8	2	572.34	30.42	5.55736e+06	5.55847e+06	5.86728e+06	6.38451e+06	5.08436e+06	4.8756e+06
60S ribosomal protein L35	Q6ZWV7	VELSQLR	13.05	88.9	2	422.748	33.03	2.93788e+06	2.85178e+06	2.89221e+06	2.8764e+06	2.6068e+06	2.76401e+06
60S ribosomal protein L35	Q6ZWV7	YKPLDLRPK	14.35	90.7	3	377.229	22.83	2.60256e+06	2.84819e+06	3.06022e+06	3.2151e+06	2.13421e+06	2.30311e+06
60S ribosomal protein L35a Count								4
60S ribosomal protein L35a	O55142	DETEFYLGK	15.45	85.8	2	551.259	58.72	2.65898e+06	2.92904e+06	2.98594e+06	3.01324e+06	2.73786e+06	2.76415e+06
60S ribosomal protein L35a	O55142	AIFAGYK	15.81	86.7	2	385.216	33.73	2.2638e+06	2.39131e+06	2.42722e+06	2.55824e+06	2.28433e+06	2.21777e+06
60S ribosomal protein L35a	O55142	VmLYPSRI	9.67	76.5	2	497.773	49.83	532944	934535	758997	1.08987e+06	1.1234e+06	991758
60S ribosomal protein L35a	O55142	VMLYPSR	10.22	67.1	2	433.234	34.2	987029	816758	850992	776267	549852	505640
60S ribosomal protein L36 Count								2
60S ribosomal protein L36	P47964	EVCGFAPYER	19.48	96.7	2	614.277	45.62	3.14317e+06	3.44714e+06	3.37734e+06	3.79567e+06	3.14982e+06	2.97743e+06
60S ribosomal protein L36	P47964	YPmAVGLNK	18.83	87.6	2	504.763	30.95	665016	819861	749673	907077	877528	950458
60S ribosomal protein L36a Count								2
60S ribosomal protein L36a	P83882	GQVIQF	9.47	85.5	2	346.192	63.7	599336	709840	690009	743951	769747	736978
60S ribosomal protein L36a	P83882	LECVEPNCR	18.27	92.7	2	588.76	21.65	130139	105492	110442	256446	104974	210491
60S ribosomal protein L37a Count								3
60S ribosomal protein L37a	P61514	TVAGGAWTYNTTSAVTVK	23.8	98	2	913.968	62.97	1.70233e+06	1.88223e+06	1.95065e+06	1.996e+06	1.65203e+06	1.648e+06
60S ribosomal protein L37a	P61514	AVGIWHCGSCMK	20.19	87.4	2	703.312	31.9	1.9651e+06	1.74217e+06	1.81254e+06	1.67695e+06	850701	880542
60S ribosomal protein L37a	P61514	AVGIWHCGSCmK	15.9	82.8	3	474.542	23.75	1.87663e+06	1.71637e+06	1.82063e+06	2.15312e+06	1.80686e+06	2.31351e+06
60S ribosomal protein L38 Count								4
60S ribosomal protein L38	Q9JJI8	YLYTLVITDK	11.47	77	2	614.845	76.83	3.66274e+06	4.076e+06	3.99717e+06	4.24498e+06	4.82268e+06	4.61756e+06
60S ribosomal protein L38	Q9JJI8	DFLLTAR	13.87	90.1	2	418.237	59.22	4.00398e+06	4.65615e+06	4.57069e+06	4.927e+06	4.56197e+06	4.36361e+06
60S ribosomal protein L38	Q9JJI8	QSLPPGLAVK	16.42	94.9	2	505.306	42.93	1.16328e+06	1.19504e+06	1.03948e+06	1.36517e+06	973710	1.14347e+06
60S ribosomal protein L38	Q9JJI8	qSLPPGLAVK	11.97	77	2	496.792	75.92	106947	108546	118892	131140	100326	109888
60S ribosomal protein L39 Count								1
60S ribosomal protein L39	P62892	QNRPIPQWIR	11.07	75.5	3	436.583	39.72	3.80535e+06	4.15434e+06	4.06784e+06	4.14063e+06	3.4401e+06	3.90294e+06
60S ribosomal protein L4 Count								30
60S ribosomal protein L4	Q9D8E6	NIPGITLLNVSK	17.7	93.5	2	634.882	83.52	5.9573e+06	6.7139e+06	6.34174e+06	6.65675e+06	6.29267e+06	6.35926e+06
60S ribosomal protein L4	Q9D8E6	APIRPDIVNFVHTNLR	17.97	86.3	4	466.265	67.82	7.31629e+06	7.04893e+06	6.73271e+06	5.95731e+06	6.50255e+06	6.87738e+06
60S ribosomal protein L4	Q9D8E6	PLISVYSEK	17.71	96.2	2	518.29	45.53	5.79544e+06	6.38652e+06	6.22185e+06	6.76474e+06	6.06971e+06	5.85511e+06
60S ribosomal protein L4	Q9D8E6	NVTLPAVFK	15.29	87.9	2	494.795	66.77	3.80768e+06	4.3436e+06	4.30719e+06	4.75007e+06	3.85711e+06	4.08569e+06
60S ribosomal protein L4	Q9D8E6	IEEVPELPLVVEDK	20.13	97.3	2	804.94	92.22	5.4231e+06	4.62899e+06	5.09368e+06	4.51821e+06	5.09263e+06	4.99053e+06
60S ribosomal protein L4	Q9D8E6	APIRPDIVNFVHTNLRK	19.91	89.4	5	398.833	57.53	2.38942e+06	2.96025e+06	2.95183e+06	3.25058e+06	2.09426e+06	1.89812e+06
60S ribosomal protein L4	Q9D8E6	KLEAAATALATK	16.76	78.5	2	594.353	25.63	4.00699e+06	4.82182e+06	4.84451e+06	4.74396e+06	3.81225e+06	3.42315e+06
60S ribosomal protein L4	Q9D8E6	RGPCIIYNEDNGIIK	19.04	95.6	3	587.97	51.5	2.68374e+06	3.01888e+06	2.95258e+06	3.26746e+06	2.41848e+06	2.42667e+06
60S ribosomal protein L4	Q9D8E6	QPYAVSELAGHQTSAESWGTGR	22.06	75.8	3	778.037	58.88	2.96058e+06	2.98452e+06	2.98918e+06	3.03475e+06	2.17801e+06	2.20073e+06
60S ribosomal protein L4	Q9D8E6	FCIWTESAFR	14.62	71.9	2	658.808	85.73	2.11336e+06	2.52825e+06	2.49927e+06	2.1331e+06	2.20263e+06	2.46821e+06
60S ribosomal protein L4	Q9D8E6	KLDELYGTWR	16.24	89.5	3	427.559	51.87	1.7826e+06	2.091e+06	2.1614e+06	1.87392e+06	1.43387e+06	1.66978e+06
60S ribosomal protein L4	Q9D8E6	YAICSALAASALPALVmSK	19.54	90	2	977.013	105.18	888145	812273	793886	781914	1.4018e+06	1.62831e+06
60S ribosomal protein L4	Q9D8E6	YAICSALAASALPALVMSK	21.96	94.7	2	969.015	113.73	1.41693e+06	778930	1.00675e+06	746450	1.03809e+06	884563
60S ribosomal protein L4	Q9D8E6	SNYNLPMHK	15.1	83	3	368.515	23.05	1.70677e+06	854780	1.21834e+06	1.76908e+06	963179	992259
60S ribosomal protein L4	Q9D8E6	SGQGAFGNMCR	15.03	80.4	2	592.75	25.73	1.33187e+06	762269	1.01105e+06	1.14845e+06	758438	754493
60S ribosomal protein L4	Q9D8E6	GPCIIYNEDNGIIK	18.62	83.1	2	803.401	65.17	1.04079e+06	1.21793e+06	1.17545e+06	1.24777e+06	1.04474e+06	997767
60S ribosomal protein L4	Q9D8E6	GHRIEEVPELPLVVEDK	15.96	93.4	3	653.69	64.27	621175	781246	804694	887009	699393	594925
60S ribosomal protein L4	Q9D8E6	RYAICSALAASALPALVmSK	16.85	94	3	703.711	89.3	395330	830410	621398	733205	689006	838691
60S ribosomal protein L4	Q9D8E6	IEEVPELPLVVEDKVEGYKK	20.54	96.9	4	579.07	79.53	102055	0.860257	432317	639441	124503	180674
60S ribosomal protein L4	Q9D8E6	RGPCIIYNEDnGIIK	13.9	72.7	3	588.298	57.03	893958	911959	984280	1.06221e+06	823794	830104
60S ribosomal protein L4	Q9D8E6	IEEVPELPLVVEDKVEGYK	17.85	96.1	3	729.059	92.33	310581	824309	606859	677425	335400	391012
60S ribosomal protein L4	Q9D8E6	qPYAVSELAGHQTSAESWGTGR	20.32	91.4	3	772.361	81.02	490430	504101	506701	516922	373557	412205
60S ribosomal protein L4	Q9D8E6	LDELYGTWR	16.3	88	2	576.788	63.72	552296	459060	414306	528807	592499	593326
60S ribosomal protein L4	Q9D8E6	NNRQPYAVSELAGHQTSAESWGTGR	21.41	96.6	4	679.826	49.55	198441	319729	273680	412613	190487	148170
60S ribosomal protein L4	Q9D8E6	GPCIIYNEDnGIIK	17.83	82.1	2	803.893	69.87	197059	198473	214262	249131	195305	198558
60S ribosomal protein L4	Q9D8E6	AVSELAGHQTSAESWGTGR	21.08	91.6	3	648.645	39.33	250598	235036	237640	262064	183552	185005
60S ribosomal protein L4	Q9D8E6	APIRPDIVNFVHTNLRK	19.91	89.4	5	398.833	57.53 MsChip+56.664	276999	2.73721e+06	2.72209e+06	0.991874	1.90289e+06	33290.3
60S ribosomal protein L4	Q9D8E6	PGITLLNVSK	15.23	82.8	2	521.319	82.75	169055	191885	158753	193136	182995	178311
60S ribosomal protein L4	Q9D8E6	PIRPDIVNFVHTNLR	16.67	84.1	4	448.506	68.93	141072	269139	128013	219721	238908	128228
60S ribosomal protein L4	Q9D8E6	MMNTDLSR	11.2	75.3	2	484.22	24.98	1.04158e+06	317189	344326	1.18251e+06	227240	598121
60S ribosomal protein L5 Count								18
60S ribosomal protein L5	P47962	GAVDGGLSIPHSTK	21.21	95.6	3	446.905	33.62	4.88757e+06	5.15817e+06	4.95389e+06	5.50574e+06	4.15707e+06	4.17456e+06
60S ribosomal protein L5	P47962	VGLTNYAAAYCTGLLLAR	21.2	96.6	2	964.009	101.57	3.61925e+06	4.21425e+06	4.09209e+06	3.89633e+06	4.18868e+06	4.06289e+06
60S ribosomal protein L5	P47962	DIICQIAYAR	19.72	93.3	2	611.816	70.73	3.2537e+06	3.29702e+06	3.60852e+06	4.0475e+06	3.49407e+06	3.66041e+06
60S ribosomal protein L5	P47962	QFSQYIK	10.02	68.8	2	457.243	32.92	3.0683e+06	3.37239e+06	3.40265e+06	3.58087e+06	3.08821e+06	3.09214e+06
60S ribosomal protein L5	P47962	IEGDMIVCAAYAHELPK	28.45	98.7	3	639.646	72.85	2.6243e+06	2.55505e+06	2.89612e+06	2.68171e+06	2.06335e+06	1.86743e+06
60S ribosomal protein L5	P47962	YLMEEDEDAYKK	17.44	85.7	2	767.342	34.62	1.75501e+06	1.90186e+06	1.96212e+06	1.98073e+06	1.04974e+06	878898
60S ribosomal protein L5	P47962	YLmEEDEDAYKK	19.93	93.1	3	517.229	23.92	882146	1.14214e+06	992089	1.27876e+06	1.14847e+06	1.23144e+06
60S ribosomal protein L5	P47962	HIMGQNVADYmR	11.08	73	2	725.832	29.52	928659	1.02894e+06	1.01343e+06	1.11852e+06	830440	785397
60S ribosomal protein L5	P47962	IEGDmIVCAAYAHELPK	25.15	93.2	3	644.978	65.72	849259	1.07724e+06	889303	1.10701e+06	1.23544e+06	1.25808e+06
60S ribosomal protein L5	P47962	IYEGQVEVNGGEYNVESIDGQPGAFTCYLDAGLAR	25.42	97.9	3	1264.59	119.43	261527	491571	297768	423291	400297	378837
60S ribosomal protein L5	P47962	HIMGQNVADYMR	10.2	65.2	3	478.892	46.37	913250	826073	1.00219e+06	801287	416637	315399
60S ribosomal protein L5	P47962	NNVTPDMMEEMYK	14.84	89.6	2	801.336	67.78	896310	610825	813463	582141	309950	216606
60S ribosomal protein L5	P47962	NNVTPDMmEEmYK	17.55	91.2	2	817.331	36.47	144602	167264	161989	198400	248931	240042
60S ribosomal protein L5	P47962	DIICQIAY	9.53	72.2	2	498.247	91.48	186384	182187	170971	196140	168882	208093
60S ribosomal protein L5	P47962	YLMEEDEDAYK	16.11	85.7	2	703.295	48.32	189617	81918.1	121586	94760.6	114750	86895
60S ribosomal protein L5	P47962	YLmEEDEDAYK	19.5	85.9	2	711.292	35.62	65153.3	39928	45446.7	45318.7	82378.7	75824.9
60S ribosomal protein L5	P47962	VFGALK	11.1	73.6	2	317.7	26.58	0.807752	104911	113088	369500	159167	462930
60S ribosomal protein L5	P47962	IEGDMIVCAAYAHELPK	28.45	98.7	3	639.646	72.85 MsChip+72.803	392166	227224	2.75727e+06	2.72107e+06	2.10205e+06	1.88085e+06
60S ribosomal protein L6 Count								14
60S ribosomal protein L6	P47911	AVDLQILPK	19.91	97.8	2	498.808	63.9	5.22116e+06	6.17466e+06	5.91255e+06	6.82968e+06	5.66879e+06	5.77211e+06
60S ribosomal protein L6	P47911	AVPQLQGYLR	16.77	93	2	572.827	60.43	4.77721e+06	5.08797e+06	4.866e+06	5.19992e+06	5.1052e+06	4.96767e+06
60S ribosomal protein L6	P47911	HLTDAYFK	16.48	94.1	2	497.753	28.9	3.8337e+06	4.02395e+06	4.28397e+06	4.33835e+06	3.6503e+06	3.42663e+06
60S ribosomal protein L6	P47911	SSITPGTVLIILTGR	21.56	96.6	2	764.459	116.23	2.57074e+06	3.16637e+06	3.11174e+06	2.73439e+06	3.42191e+06	3.52614e+06
60S ribosomal protein L6	P47911	QLDSGLLLVTGPLVINR	22.33	98.1	3	603.36	115.08	3.48914e+06	4.3296e+06	4.0148e+06	3.86101e+06	4.68687e+06	4.409e+06
60S ribosomal protein L6	P47911	YYPTEDVPRK	19.93	92.1	3	423.215	23.48	3.71138e+06	4.09412e+06	4.4113e+06	4.13045e+06	3.26332e+06	2.98185e+06
60S ribosomal protein L6	P47911	FVIATSTK	13.78	89.4	2	433.753	29.72	4.55376e+06	4.28425e+06	4.53166e+06	4.82231e+06	4.09545e+06	4.12751e+06
60S ribosomal protein L6	P47911	SQFSLTNGmYPHK	19.14	81.8	2	763.359	36.48	893904	941020	897388	1.09939e+06	983100	1.01083e+06
60S ribosomal protein L6	P47911	SQFSLTNGMYPHK	16.54	79.5	2	755.361	48.55	943811	884425	890115	862200	611859	503239
60S ribosomal protein L6	P47911	HQEGEIFDTEK	16.5	86.7	3	444.874	24.07	1.06006e+06	407031	431189	1.16877e+06	614770	1.03344e+06
60S ribosomal protein L6	P47911	qLDSGLLLVTGPLVINR	18.17	92.4	3	597.684	131.1	1.01063e+06	1.19183e+06	1.0927e+06	990116	1.3325e+06	1.34025e+06
60S ribosomal protein L6	P47911	YYPTEDVPR	13.49	82.7	2	570.272	36.62	160900	88114.5	94629.7	95462.9	212894	192106
60S ribosomal protein L6	P47911	QLDSGLLLVTGPLVINRVPLRR	17.96	91.5	4	608.123	97.28	66328.6	89071.1	102943	93952.2	85742.9	84017.7
60S ribosomal protein L6	P47911	VDISDVK	12.38	84.7	2	388.213	26.23	901729	298649	0.805565	1.83682e+06	261270	996601
60S ribosomal protein L7 Count								27
60S ribosomal protein L7	P14148	IALTDNSLIAR	23.41	98.1	2	593.843	62.03	6.69671e+06	7.63773e+06	7.25917e+06	7.77459e+06	7.18185e+06	6.96698e+06
60S ribosomal protein L7	P14148	TTHFVEGGDAGNREDQINR	19.49	94.9	4	529.75	22.6	5.38236e+06	5.08206e+06	5.13518e+06	6.26623e+06	4.16565e+06	3.14635e+06
60S ribosomal protein L7	P14148	IVEPYIAWGYPNLK	22.16	96.4	2	831.948	97.72	4.20254e+06	5.37446e+06	4.85484e+06	4.77316e+06	4.45669e+06	5.28916e+06
60S ribosomal protein L7	P14148	SVNELIYK	15.71	96.5	2	483.269	38.83	3.99625e+06	4.43612e+06	4.26771e+06	4.94462e+06	4.21337e+06	3.8951e+06
60S ribosomal protein L7	P14148	EANNFLWPFK	17.75	89.9	2	633.319	100.45	3.55813e+06	4.41563e+06	4.03971e+06	4.07575e+06	4.05322e+06	4.39e+06
60S ribosomal protein L7	P14148	AGNFYVPAEPK	14.42	83.9	2	596.803	46.02	4.02363e+06	4.11517e+06	4.17167e+06	4.57802e+06	3.90506e+06	3.77344e+06
60S ribosomal protein L7	P14148	FGIICMEDLIHEIYTVGK	25.11	97.4	3	713.36	125.33	5.03963e+06	4.49969e+06	4.23909e+06	3.08939e+06	5.02112e+06	5.16355e+06
60S ribosomal protein L7	P14148	LAFVIR	15.8	95	2	359.734	52.47	3.75885e+06	4.52051e+06	4.23707e+06	4.75478e+06	4.55812e+06	4.3995e+06
60S ribosomal protein L7	P14148	QIFNGTFVK	14.9	76	2	527.29	52.67	2.99909e+06	3.57606e+06	3.32951e+06	3.70157e+06	3.13941e+06	3.19743e+06
60S ribosomal protein L7	P14148	VATVPGTLK	13.92	88.2	2	443.274	26.17	4.84472e+06	3.95831e+06	4.2537e+06	4.32425e+06	4.48542e+06	3.9286e+06
60S ribosomal protein L7	P14148	KVPAVPETLK	13.56	83.9	3	361.225	27.82	2.18309e+06	1.92903e+06	2.10584e+06	2.25479e+06	1.93198e+06	1.89429e+06
60S ribosomal protein L7	P14148	FGIICmEDLIHEIYTVGK	24.4	93.4	3	718.692	107.77	749123	977537	753927	1.30285e+06	1.9883e+06	2.31942e+06
60S ribosomal protein L7	P14148	ASINMLR	15.44	90.5	2	402.723	31.07	2.26866e+06	2.14501e+06	2.46307e+06	2.06129e+06	1.41893e+06	1.22369e+06
60S ribosomal protein L7	P14148	RIALTDNSLIAR	11.2	69.5	3	448.265	47.13	1.04298e+06	1.52122e+06	1.49646e+06	1.75758e+06	1.39872e+06	1.20691e+06
60S ribosomal protein L7	P14148	FGIICmEDLIHEIYTVGK	24.4	93.4	3	718.692	107.77 MsChip+106.832016	748308	980431	779407	1.31953e+06	2.24055e+06	2.80859e+06
60S ribosomal protein L7	P14148	VPAVPETLK	12.25	85.6	2	477.287	39.73	850811	730729	783746	850714	829844	762530
60S ribosomal protein L7	P14148	IAWGYPNLK	13.25	85.6	2	531.293	65.27	420967	433836	409720	392858	366570	428668
60S ribosomal protein L7	P14148	FGIICMEDLIHEIYTVGKR	22.87	92.7	4	574.297	120.8	311407	539111	619940	447161	268234	357035
60S ribosomal protein L7	P14148	KVPAVPETLKK	14.47	97.4	3	403.924	19.35	174350	52080.8	70362.8	529381	142128	449975
60S ribosomal protein L7	P14148	EAnNFLWPFK	15.77	96.5	2	633.811	107.15	188080	214079	200528	202913	199494	226330
60S ribosomal protein L7	P14148	qIFNGTFVK	15.48	78.7	2	518.777	92.08	160761	183995	179348	195146	165935	171375
60S ribosomal protein L7	P14148	FGIICMEDLIHEIYTVGKR	22.87	92.7	4	574.297	120.8 MsChip+119.695	118116	567048	177172	454488	105948	144966
60S ribosomal protein L7	P14148	FGIICmEDLIHEIYTVGKR	24.94	80.1	4	578.296	97.27	58282.6	0.860257	73985.4	93464.2	129160	138984
60S ribosomal protein L7	P14148	SVNELIYKR	13.67	85.7	3	374.549	27.88	35369.8	67034.7	58431.7	82930.6	45020.6	48612.2
60S ribosomal protein L7	P14148	KTTHFVEGGDAGNREDQINR	15.85	80	4	561.774	17.9	182813	105333	107761	261460	137610	148130
60S ribosomal protein L7	P14148	FGIICmEDLIHEIYTVGKR	24.94	80.1	4	578.296	97.27 MsChip+96.416	0.807752	133601	0.805565	78280.7	145090	140421
60S ribosomal protein L7	P14148	FGIICmEDLIHEIYTVGK	24.4	93.4	3	718.692	107.77 MsChip+107.385	848001	973893	870151	1.29913e+06	2.15474e+06	2.792e+06
60S ribosomal protein L7a Count								16
60S ribosomal protein L7a	P12970	VPPAINQFTQALDR	22.03	95.2	2	785.423	83.73	5.42446e+06	6.00114e+06	5.98989e+06	6.26668e+06	5.67871e+06	5.55003e+06
60S ribosomal protein L7a	P12970	NFGIGQDIQPK	15.21	85.8	2	608.82	50.55	6.51724e+06	7.08484e+06	6.93398e+06	7.37408e+06	6.08173e+06	5.84718e+06
60S ribosomal protein L7a	P12970	AGVNTVTTLVENKK	20.43	95.5	3	491.947	38.77	3.59418e+06	4.71922e+06	4.20692e+06	4.8176e+06	3.54882e+06	3.2723e+06
60S ribosomal protein L7a	P12970	VVNPLFEK	15.32	86.6	2	473.274	46.12	4.47367e+06	3.75549e+06	4.01596e+06	4.03411e+06	4.63008e+06	4.17462e+06
60S ribosomal protein L7a	P12970	TCTTVAFTQVNSEDK	20.34	90.1	2	850.893	43.63	3.95808e+06	4.07506e+06	4.09045e+06	4.4633e+06	3.50488e+06	3.31445e+06
60S ribosomal protein L7a	P12970	AGVNTVTTLVENK	18.43	91.1	2	673.37	52.35	3.26016e+06	3.4302e+06	3.36563e+06	3.58707e+06	3.23221e+06	3.09168e+06
60S ribosomal protein L7a	P12970	MGVPYCIIK	15.04	90.4	2	540.783	63.73	2.93556e+06	3.14975e+06	3.20398e+06	3.22472e+06	2.29274e+06	2.04802e+06
60S ribosomal protein L7a	P12970	KVVNPLFEK	17.6	94.2	3	358.55	30.05	772817	1.95655e+06	1.50892e+06	1.96459e+06	814810	922244
60S ribosomal protein L7a	P12970	HWGGNVLGPK	13.05	76.2	2	532.785	26.37	2.20715e+06	2.51177e+06	2.47001e+06	2.78081e+06	1.63475e+06	2.01716e+06
60S ribosomal protein L7a	P12970	TNYNDRYDEIRR	13.32	83.2	4	404.446	20.2	2.21689e+06	960198	1.63596e+06	3.06967e+06	1.91935e+06	1.87453e+06
60S ribosomal protein L7a	P12970	TNYNDRYDEIR	12.78	79.7	3	486.892	25.3	959854	883914	875714	950105	760587	794769
60S ribosomal protein L7a	P12970	mGVPYCIIK	17.6	83.1	2	548.78	51.13	553141	756123	661927	907842	995982	1.03428e+06
60S ribosomal protein L7a	P12970	mGVPYCIIK	17.6	83.1	2	548.78	51.13 MsChip+51.405	709456	904947	792642	1.08303e+06	1.18479e+06	1.1614e+06
60S ribosomal protein L7a	P12970	KVVNPLFEK	17.6	94.2	3	358.55	30.05 MsChip+30.17	433023	1.11597e+06	850957	1.09521e+06	466143	528483
60S ribosomal protein L7a	P12970	QTATQLLK	9.51	70.9	2	451.769	23.77	116158	104690	122850	207695	119118	199354
60S ribosomal protein L7a	P12970	VAPAPAVVK	16.49	89.3	2	426.271	20.87	61089.5	38692.7	49993.4	66431.7	45692.6	65110.3
60S ribosomal protein L8 Count								12
60S ribosomal protein L8	P62918	ASGNYATVISHNPETK	21.75	90.4	2	844.916	28.68	4.87696e+06	4.20236e+06	4.50727e+06	5.01518e+06	3.75901e+06	3.50338e+06
60S ribosomal protein L8	P62918	VVFRDPYR	12.2	91	3	351.194	30.52	2.68008e+06	2.99117e+06	2.97e+06	3.4834e+06	2.69038e+06	2.55015e+06
60S ribosomal protein L8	P62918	AQLNIGNVLPVGTMPEGTIVCCLEEK	15.7	76.4	4	711.359	120.12	3.9666e+06	3.13693e+06	3.10745e+06	2.6565e+06	2.97393e+06	2.44125e+06
60S ribosomal protein L8	P62918	AVVGVVAGGGR	18.11	90.6	2	471.28	24.8	3.50435e+06	698596	685033	5.59012e+06	832949	4.09661e+06
60S ribosomal protein L8	P62918	AQLNIGNVLPVGTMPEGTIVCCLEEKPGDR	19.66	92.4	3	1089.88	111.37	1.0244e+06	1.59568e+06	1.42844e+06	1.0863e+06	720979	762083
60S ribosomal protein L8	P62918	RTELFIAAEGIHTGQFVYCGK	21.95	94.7	4	600.056	73.37	1.13883e+06	486187	1.00122e+06	924659	1.212e+06	1.10149e+06
60S ribosomal protein L8	P62918	VGLIAAR	15.04	89.8	2	350.229	25.9	613512	211806	228739	1.9812e+06	281151	1.2006e+06
60S ribosomal protein L8	P62918	ASGNYATVISHNPETKK	17.26	89.9	3	606.311	20.82	719466	1.20928e+06	1.09942e+06	1.31211e+06	685332	591816
60S ribosomal protein L8	P62918	AQLNIGNVLPVGTmPEGTIVCCLEEKPGDR	20.85	97.4	3	1095.21	103.88	265375	550749	438501	150963	436900	525425
60S ribosomal protein L8	P62918	AQLNIGNVLPVGTmPEGTIVCCLEEKPGDR	20.85	97.4	3	1095.21	103.88 MsChip+102.91499	260303	549824	439432	547592	428605	517313
60S ribosomal protein L8	P62918	DIIHDPGR	15.38	92.7	3	308.163	21.35	42784.2	32592.6	40565	58231.9	35458	45526.4
60S ribosomal protein L8	P62918	AQLNIGNVLPVGTmPEGTIVCCLEEKPGDR	20.85	97.4	3	1095.21	103.88 MsChip+102.91499 :1	264097	551942	441781	558462	395090	525425
60S ribosomal protein L9 Count								10
60S ribosomal protein L9	P51410	FLDGIYVSEK	19.55	95.5	2	585.806	67.87	4.91687e+06	6.1718e+06	6.04428e+06	6.44566e+06	6.14056e+06	6.0334e+06
60S ribosomal protein L9	P51410	TILSNQTVDIPENVEITLK	18.33	97.9	3	709.723	97.22	4.54776e+06	5.66255e+06	5.26266e+06	5.41685e+06	6.55179e+06	6.44753e+06
60S ribosomal protein L9	P51410	TICSHVQNMIK	16.43	92	3	444.225	32.4	3.00734e+06	2.84965e+06	3.08865e+06	2.66182e+06	1.82371e+06	1.60333e+06
60S ribosomal protein L9	P51410	DFNHINVELSLLGK	20.34	97.9	3	533.623	91.8	1.93842e+06	2.60155e+06	2.10907e+06	2.07638e+06	3.07872e+06	2.94371e+06
60S ribosomal protein L9	P51410	GVTLGFR	13.36	88.2	2	375.219	40.17	1.97978e+06	2.29826e+06	2.19887e+06	2.51801e+06	2.2355e+06	2.19084e+06
60S ribosomal protein L9	P51410	SVYAHFPINVVIQENGSLVEIR	19.67	95.5	3	828.78	103.85	1.14274e+06	1.36583e+06	1.34694e+06	1.00854e+06	1.73659e+06	1.7983e+06
60S ribosomal protein L9	P51410	DELILEGNDIELVSNSAALIQQATTVK	22.22	94.1	2	1442.76	128.05	2.2405e+06	1.43864e+06	1.68962e+06	1.31651e+06	2.74597e+06	2.51662e+06
60S ribosomal protein L9	P51410	TICSHVQNmIK	18.14	81.6	2	673.831	19.38	543732	129360	153983	1.28747e+06	296034	1.39622e+06
60S ribosomal protein L9	P51410	RDFNHINVELSLLGK	14.33	87.7	4	439.494	70.48	445880	406287	465118	477523	483820	490592
60S ribosomal protein L9	P51410	DELILEGnDIELVSNSAALIQQATTVK	24.45	91.2	3	962.504	129.33	110265	93072.2	89317.9	66397	172125	181544
78 kDa glucose-regulated protein Count								28
78 kDa glucose-regulated protein	P20029	IINEPTAAAIAYGLDK	26.39	98.4	2	830.451	79.92	9.59878e+06	9.31685e+06	9.7051e+06	9.40107e+06	1.04276e+07	9.3156e+06
78 kDa glucose-regulated protein	P20029	ELEEIVQPIISK	20.38	95.2	2	699.398	78.37	4.45472e+06	4.77878e+06	4.82159e+06	4.63929e+06	4.89396e+06	4.71911e+06
78 kDa glucose-regulated protein	P20029	VEIIANDQGNR	21.24	95.6	2	614.818	27.1	5.26562e+06	3.10297e+06	4.52371e+06	4.24655e+06	4.30487e+06	3.98608e+06
78 kDa glucose-regulated protein	P20029	SQIFSTASDNQPTVTIK	23.38	98	2	918.971	61.38	4.03524e+06	4.20298e+06	3.93723e+06	4.04921e+06	3.81819e+06	3.35775e+06
78 kDa glucose-regulated protein	P20029	IEWLESHQDADIEDFK	20.57	92.2	3	658.974	77.92	3.91612e+06	0.860257	3.89312e+06	3.80333e+06	3.49703e+06	3.68937e+06
78 kDa glucose-regulated protein	P20029	NQLTSNPENTVFDAK	18.27	85.6	2	839.408	53.52	3.68892e+06	3.88925e+06	3.84493e+06	3.79063e+06	3.6318e+06	3.26597e+06
78 kDa glucose-regulated protein	P20029	ITPSYVAFTPEGER	23.35	97.6	2	783.894	63.97	2.74147e+06	2.95322e+06	2.91175e+06	2.91869e+06	2.71005e+06	2.61338e+06
78 kDa glucose-regulated protein	P20029	LTPEEIER	16.14	89.5	2	493.761	30.82	2.56271e+06	2.37266e+06	2.54325e+06	2.52401e+06	2.46172e+06	2.28787e+06
78 kDa glucose-regulated protein	P20029	NELESYAYSLK	17.81	90	2	658.822	63.95	2.77492e+06	2.90312e+06	2.88083e+06	2.92553e+06	2.89627e+06	2.64936e+06
78 kDa glucose-regulated protein	P20029	TFAPEEISAMVLTK	20.36	92.9	2	768.903	96.35	2.78923e+06	2.82663e+06	2.62289e+06	2.33629e+06	2.22656e+06	1.8592e+06
78 kDa glucose-regulated protein	P20029	KSDIDEIVLVGGSTR	13.07	91	3	530.29	58.67	2.06105e+06	2.33976e+06	2.37533e+06	2.29019e+06	2.28167e+06	2.18903e+06
78 kDa glucose-regulated protein	P20029	DAGTIAGLNVmR	15.09	86.3	3	411.88	54	1.64363e+06	2.01811e+06	1.61164e+06	2.17269e+06	2.30169e+06	2.57989e+06
78 kDa glucose-regulated protein	P20029	TWNDPSVQQDIK	20.15	89.6	2	715.849	46.23	2.28487e+06	2.37017e+06	2.28746e+06	2.33665e+06	1.9332e+06	2.07582e+06
78 kDa glucose-regulated protein	P20029	FEELNMDLFR	19.02	93.1	2	657.313	95.52	2.24456e+06	2.27463e+06	2.12404e+06	1.84373e+06	2.02444e+06	1.74973e+06
78 kDa glucose-regulated protein	P20029	KVTHAVVTVPAYFNDAQR	14.6	74.2	4	504.772	46.3	1.12445e+06	1.29491e+06	1.25921e+06	1.36943e+06	821168	950586
78 kDa glucose-regulated protein	P20029	DAGTIAGLNVMR	14.96	90.5	2	609.319	69.72	1.95707e+06	1.80777e+06	1.9747e+06	1.73645e+06	1.34776e+06	1.07031e+06
78 kDa glucose-regulated protein	P20029	LYGSGGPPPTGEEDTSEKDEL	17.6	83.2	2	1089.49	53.62	680768	713360	658542	758754	609489	572513
78 kDa glucose-regulated protein	P20029	FEELNmDLFR	19.57	97.3	2	665.311	76.43	919496	1.06141e+06	973964	1.19657e+06	1.93075e+06	2.01772e+06
78 kDa glucose-regulated protein	P20029	VTHAVVTVPAYFNDAQR	22	95.8	3	629.995	58.8	1.56353e+06	961812	1.13716e+06	998468	1.25425e+06	1.1974e+06
78 kDa glucose-regulated protein	P20029	IEIESFFEGEDFSETLTR	21.76	92.7	2	1075	120.93	1.56475e+06	1.79528e+06	1.52321e+06	1.40593e+06	2.02134e+06	1.87618e+06
78 kDa glucose-regulated protein	P20029	ETAEAYLGK	13.74	70.9	2	491.248	28.72	2.05133e+06	1.32029e+06	1.73999e+06	1.72842e+06	1.72338e+06	1.72733e+06
78 kDa glucose-regulated protein	P20029	TKPYIQVDIGGGQTK	18.1	89.3	2	802.936	40.5	1.49014e+06	1.63996e+06	1.50241e+06	1.6839e+06	1.48878e+06	1.32895e+06
78 kDa glucose-regulated protein	P20029	TFAPEEISAmVLTK	21.62	92.7	2	776.9	79.75	925161	1.04248e+06	1.25095e+06	1.05731e+06	1.45299e+06	1.37523e+06
78 kDa glucose-regulated protein	P20029	SDIDEIVLVGGSTR	17.91	90.2	2	730.883	77.97	942178	882796	904833	938253	1.00516e+06	995968
78 kDa glucose-regulated protein	P20029	IINEPTAAAIAYGLDKR	21.22	95.2	3	606.004	69.45	233206	587493	458502	551220	281645	309073
78 kDa glucose-regulated protein	P20029	VMEHFIK	14.08	71.4	3	301.83	23.25	632728	116135	169620	1.15982e+06	194587	638306
78 kDa glucose-regulated protein	P20029	AKFEELNMDLFR	16.36	82.9	3	504.922	79.32	180938	282626	259780	255565	181364	159491
78 kDa glucose-regulated protein	P20029	EFFnGKEPSR	12.48	77.2	3	404.528	28.33	53938.5	120138	91669.2	116917	51973.7	67320.3
7-alpha-hydroxycholest-4-en-3-one 12-alpha-hydroxylase Count								14
7-alpha-hydroxycholest-4-en-3-one 12-alpha-hydroxylase	O88962	VALFPYLSVHMDPDIHPEPTAFK	21.36	83.7	4	656.836	100.98	690459	516625	598853	339837	443640	301163
7-alpha-hydroxycholest-4-en-3-one 12-alpha-hydroxylase	O88962	FVYSLLGPR	16.25	89	2	526.3	71.73	706142	500691	677135	512912	635906	480383
7-alpha-hydroxycholest-4-en-3-one 12-alpha-hydroxylase	O88962	VVQEDYVLK	16.96	93.1	2	546.8	38.37	712985	687238	770695	690594	683063	512051
7-alpha-hydroxycholest-4-en-3-one 12-alpha-hydroxylase	O88962	LCATPTLLR	12.36	77.3	2	522.797	48.5	727500	622246	750412	594172	704849	491503
7-alpha-hydroxycholest-4-en-3-one 12-alpha-hydroxylase	O88962	SFTFTPSALK	14.05	89.5	2	549.795	64.2	686219	591692	736658	571152	682607	460946
7-alpha-hydroxycholest-4-en-3-one 12-alpha-hydroxylase	O88962	VALFPYLSVHmDPDIHPEPTAFK	21.16	77.1	4	660.835	89.32	408502	371509	384778	327198	520659	426393
7-alpha-hydroxycholest-4-en-3-one 12-alpha-hydroxylase	O88962	EWVEVSQLQR	15.46	93.3	2	637.33	59.83	518090	472100	570641	412374	494336	371849
7-alpha-hydroxycholest-4-en-3-one 12-alpha-hydroxylase	O88962	VFGYQSVDGDHR	20.09	91.9	3	460.55	32.62	463226	388485	493610	383598	387106	286777
7-alpha-hydroxycholest-4-en-3-one 12-alpha-hydroxylase	O88962	FDFLFPR	15.03	85.3	2	471.248	91	330735	284434	325517	255244	354292	259233
7-alpha-hydroxycholest-4-en-3-one 12-alpha-hydroxylase	O88962	NMFEFLK	12.95	77.6	2	464.733	79.05	352955	269598	361331	234235	255111	156208
7-alpha-hydroxycholest-4-en-3-one 12-alpha-hydroxylase	O88962	AGFLSLFGYTK	14.97	87.3	2	602.324	103.93	181321	151815	187610	137310	192933	151801
7-alpha-hydroxycholest-4-en-3-one 12-alpha-hydroxylase	O88962	RFDFLFPR	11.2	79.4	3	366.535	73.25	112413	106427	136563	96642.2	124322	85570.7
7-alpha-hydroxycholest-4-en-3-one 12-alpha-hydroxylase	O88962	GSSLGASSWCEDGLFHFCYR	14.62	73.9	3	779.333	92.6	109370	80596.6	91050.5	70066	70882.7	0.930573
7-alpha-hydroxycholest-4-en-3-one 12-alpha-hydroxylase	O88962	RPWEPPLDK	10.01	65.7	3	379.873	32.15	54427.2	73827.3	64272	82098.4	75087.5	50299.3
7-dehydrocholesterol reductase Count								3
7-dehydrocholesterol reductase	O88455	FLPGYVGGVQEGAITPAGVVNK	12.44	68.6	3	725.06	86.05	223593	240852	238057	219205	276990	280312
7-dehydrocholesterol reductase	O88455	CLIWGK	10.26	79	2	388.71	43.9	172193	206107	168540	162457	156107	174303
7-dehydrocholesterol reductase	O88455	AIECSYTSADGLK	17.94	85.1	2	707.83	40.17	167027	190784	157209	170962	142219	139891
Abhydrolase domain-containing protein 14B Count								2
Abhydrolase domain-containing protein 14B	Q8VCR7	AVAIDLPGLGR	15.37	88.6	2	541.322	76.4	154967	129759	103275	106286	113527	117267
Abhydrolase domain-containing protein 14B	Q8VCR7	FSVLLLHGIR	20.44	85.5	3	385.573	69.2	59384.3	42768.5	36054.7	36581.3	39854.1	47385.7
Acetolactate synthase-like protein Count								2
Acetolactate synthase-like protein	Q8BU33	NAQVAQSPVLLLGGAASTLLQK	13.27	80.8	3	727.086	117.97	101149	105703	84381.3	83906.5	104300	88347.6
Acetolactate synthase-like protein	Q8BU33	LTGTVGVAAVTAGPGLTNTVTAVK	12.89	69.3	3	733.418	81.85	74142	57623.4	49166.8	50748.2	81041.3	67761.5
Acetyl-CoA acetyltransferase, cytosolic Count								5
Acetyl-CoA acetyltransferase, cytosolic	Q8CAY6	VAPEEVSEVIFGHVLTAGCGQNPTR	13.71	77.6	3	889.778	101.88	424392	446101	381533	341591	362830	424771
Acetyl-CoA acetyltransferase, cytosolic	Q8CAY6	EIVPVLVSSR	13	67	2	549.83	61.47	376271	385972	342984	336239	328875	369066
Acetyl-CoA acetyltransferase, cytosolic	Q8CAY6	SDPVVIVSAAR	15.66	79.8	2	557.317	45	226980	228710	0.805565	203730	196082	222178
Acetyl-CoA acetyltransferase, cytosolic	Q8CAY6	TAIGSFNGALSTVPVHEMGTTVIK	16.86	80.5	3	810.761	85.12	200954	185561	170102	137816	112633	114479
Acetyl-CoA acetyltransferase, cytosolic	Q8CAY6	ILVTLLHTLER	17.12	89.8	3	436.606	74.05	210485	183282	183860	150648	190285	233336
Acetyl-CoA acetyltransferase, mitochondrial Count								2
Acetyl-CoA acetyltransferase, mitochondrial	Q8QZT1	FASEITPITISVK	13.3	86.6	2	703.4	78.98	199227	242582	193277	205111	200752	159928
Acetyl-CoA acetyltransferase, mitochondrial	Q8QZT1	IAAFADAAVDPIDFPLAPAYAVPK	18.8	93.2	3	815.102	122.98	396153	494043	416310	413799	510626	358858
Acetyl-CoA carboxylase 1 Count								2
Acetyl-CoA carboxylase 1	Q5SWU9	VLIANNGIAAVK	12.25	79.6	2	591.864	48.47	75185.7	64972.6	57493.1	76682.7	70368.4	61773.2
Acetyl-CoA carboxylase 1	Q5SWU9	LPELLLK	11.37	65.8	2	413.276	64.8	43047.5	36252.9	35618.9	43965.8	47625.2	39009.6
Acetyl-coenzyme A transporter 1 Count								1
Acetyl-coenzyme A transporter 1	Q99J27	LLWAPLVDAVYFK	17.42	90	2	767.937	123.65	167370	207358	170441	146296	235019	266937
Acidic leucine-rich nuclear phosphoprotein 32 family member A Count								3
Acidic leucine-rich nuclear phosphoprotein 32 family member A	O35381	LLPQVMYLDGYDRDNK	11.97	75.1	3	647.324	76.13	367360	0.860257	300563	169009	154293	202479
Acidic leucine-rich nuclear phosphoprotein 32 family member A	O35381	ISGDLEVLAEK	16.27	91	2	587.322	58.15	503548	468947	498266	523148	507321	559526
Acidic leucine-rich nuclear phosphoprotein 32 family member A	O35381	SLDLFNCEVTNLNAYR	14.94	82.4	3	643.644	99.72	393252	402351	400387	377494	417596	481797
Acidic leucine-rich nuclear phosphoprotein 32 family member B Count								1
Acidic leucine-rich nuclear phosphoprotein 32 family member B	Q9EST5	LAEELPSLTHLNLSGNNLK	15.08	85.6	3	688.376	82.38	99318	99436.2	99828.8	92178.8	84610.1	101426
Aconitate hydratase, mitochondrial Count								1
Aconitate hydratase, mitochondrial	Q99KI0	VAGILTVK	12.91	82.3	2	400.766	66.03	84713	81717.6	94587.8	87238.2	104457	99591.8
Actin, aortic smooth muscle Count								10
Actin, aortic smooth muscle	P62737	AVFPSIVGRPR	11.02	87.3	3	400.24	45.22	2.4283e+06	2.5091e+06	2.32918e+06	2.91096e+06	2.35935e+06	2.45142e+06
Actin, aortic smooth muscle	P62737	SYELPDGQVITIGNER	22.23	96.1	2	895.95	84.17	2.89983e+06	2.94249e+06	2.88526e+06	3.27595e+06	2.46124e+06	2.53626e+06
Actin, aortic smooth muscle	P62737	EITALAPSTmK	15.44	90.4	2	589.31	34.5	965121	1.06566e+06	969380	1.39278e+06	1.25598e+06	1.46306e+06
Actin, aortic smooth muscle	P62737	YPIEHGIITNWDDMEK	13.03	66.9	3	654.308	71.07	1.75242e+06	1.17017e+06	1.67088e+06	1.45074e+06	889736	905155
Actin, aortic smooth muscle	P62737	YPIEHGIITNWDDmEK	15.45	75.4	3	659.64	60.63	1.31812e+06	1.4734e+06	1.22376e+06	1.38337e+06	1.42655e+06	1.83364e+06
Actin, aortic smooth muscle	P62737	DLTDYLmK	12.92	83.2	2	507.744	67.48	602941	732330	634260	894424	871675	1.06433e+06
Actin, aortic smooth muscle	P62737	EITALAPSTMK	13.95	83.8	2	581.313	46.1	1.48771e+06	1.33194e+06	1.36761e+06	1.42447e+06	842887	766213
Actin, aortic smooth muscle	P62737	DLTDYLMK	15.13	86.7	2	499.747	83.47	1.27282e+06	1.12973e+06	1.31903e+06	1.20978e+06	830722	723905
Actin, aortic smooth muscle	P62737	AVFPSIVGR	14.29	85.3	2	473.279	59.85	599764	495908	480184	514849	556876	597048
Actin, aortic smooth muscle	P62737	VAPEEHPTLLTEAPLNPK	11.98	66.9	3	652.686	58.02	93584.7	125875	131415	235394	53806	62000.4
Actin, cytoplasmic 1 Count								9
Actin, cytoplasmic 1	P60710	GYSFTTTAER	19.1	91.8	2	566.767	33.45	1.66219e+06	1.53611e+06	1.57934e+06	1.8123e+06	1.49006e+06	1.54354e+06
Actin, cytoplasmic 1	P60710	QEYDESGPSIVHR	23.17	86.4	3	506.239	29	1.48287e+06	1.26159e+06	1.31449e+06	1.55082e+06	1.17504e+06	1.17314e+06
Actin, cytoplasmic 1	P60710	IWHHTFYNELR	20.41	85.3	3	505.921	38.1	1.36513e+06	1.31786e+06	1.19649e+06	1.43886e+06	1.01369e+06	1.18505e+06
Actin, cytoplasmic 1	P60710	DLYANTVLSGGTTmYPGIADR	20.94	94	3	744.36	92.45	1.05601e+06	1.36538e+06	1.13507e+06	1.42132e+06	1.62965e+06	1.81911e+06
Actin, cytoplasmic 1	P60710	DLYANTVLSGGTTMYPGIADR	20.1	90	2	1108.04	101.62	1.25091e+06	1.24817e+06	1.25984e+06	1.26008e+06	907041	817446
Actin, cytoplasmic 1	P60710	LCYVALDFEQEMATAASSSSLEK	20.67	88.7	2	1275.59	116.98	430174	444499	433735	364662	363033	344853
Actin, cytoplasmic 1	P60710	CPEALFQPSFLGmESCGIHETTFNSImK	18.24	83.1	3	1088.49	96.55	198769	292702	196079	315041	440207	623948
Actin, cytoplasmic 1	P60710	CPEALFQPSFLGMESCGIHETTFNSIMK	14.61	79.3	3	1077.83	113.05	421210	325898	352268	222974	142390	109129
Actin, cytoplasmic 1	P60710	qEYDESGPSIVHR	19.1	91.7	2	750.342	47.45	292923	251169	263351	297925	226689	239104
Actin-related protein 2 Count								3
Actin-related protein 2	P61161	LCYVGYNIEQEQK	14.03	65.3	2	822.39	56.52	191359	224497	208950	250641	201134	176394
Actin-related protein 2	P61161	GYAFNHSADFETVR	11.34	69.3	3	538.583	48.33	134313	137942	162171	195882	135885	137256
Actin-related protein 2	P61161	ILLTEPPmNPTK	13.95	95	2	685.373	48.43	80240.6	99139.6	85006.3	116827	118250	127819
Actin-related protein 2/3 complex subunit 1A Count								1
Actin-related protein 2/3 complex subunit 1A	Q9R0Q6	DGIWKPTLVILR	16.07	74.4	3	470.954	88.88	48584.7	58230.8	56747.2	39305.9	47761.3	44729.8
Actin-related protein 2/3 complex subunit 1B Count								5
Actin-related protein 2/3 complex subunit 1B	Q9WV32	NSVSQISVLSGGK	13.98	80.2	2	638.349	45.63	156295	174741	149452	204904	163329	148561
Actin-related protein 2/3 complex subunit 1B	Q9WV32	ASSEGGAATGAGLDSLHK	23.5	91.9	3	543.601	27.13	103485	87883.1	87518.9	118215	95801.3	90841.6
Actin-related protein 2/3 complex subunit 1B	Q9WV32	EVEERPAPTPWGSK	15.48	86.3	3	528.267	32.67	79739	84041.2	79186.3	91728.3	68298.1	71089.3
Actin-related protein 2/3 complex subunit 1B	Q9WV32	TWKPTLVILR	9.98	73.9	3	409.592	64.95	90629.9	105267	85705.6	104802	86178.6	80122.3
Actin-related protein 2/3 complex subunit 1B	Q9WV32	TWKPTLVILR	9.98	73.9	3	409.592	64.95 MsChip+65.33399	92660.6	81346.8	63728.2	105545	62096.4	116063
Actin-related protein 2/3 complex subunit 2 Count								4
Actin-related protein 2/3 complex subunit 2	Q9CVB6	ELQAHGADELLK	11.01	69.4	3	441.902	37.43	188381	183069	217093	245481	191310	192391
Actin-related protein 2/3 complex subunit 2	Q9CVB6	YFQFQEEGK	15.3	78.1	2	588.272	44.08	169685	162773	168776	187869	172750	169869
Actin-related protein 2/3 complex subunit 2	Q9CVB6	DSIVHQAGMLK	13.26	92.4	3	400.213	35.35	115762	105535	115594	113646	79362.5	70371.8
Actin-related protein 2/3 complex subunit 2	Q9CVB6	DTDAAVGDNIGYITFVLFPR	17.33	87	3	728.704	129.77	116260	128052	129054	97369.2	208117	201707
Actin-related protein 2/3 complex subunit 3 Count								2
Actin-related protein 2/3 complex subunit 3	Q9JM76	DTDIVDEAIYYFK	21.34	94	3	531.256	122.67	364697	566676	448048	477265	471376	432487
Actin-related protein 2/3 complex subunit 3	Q9JM76	LIGNMALLPLR	11.86	68.2	2	605.871	90.57	167212	177249	164136	151769	136887	120067
Actin-related protein 2/3 complex subunit 4 Count								5
Actin-related protein 2/3 complex subunit 4	P59999	IVAEEFLK	11.9	83.6	2	474.774	58.33	309522	347073	315246	390137	471033	450880
Actin-related protein 2/3 complex subunit 4	P59999	IVAEEFLK	11.9	83.6	2	474.774	58.33 MsChip+57.914	328068	352861	200202	395496	493412	442015
Actin-related protein 2/3 complex subunit 4	P59999	ELLLQPVTISR	11.26	80.7	2	634.882	75.53	261868	291664	283160	342156	306177	296644
Actin-related protein 2/3 complex subunit 4	P59999	VLIEGSINSVR	10.71	83.4	2	593.843	49.35	245061	261437	224786	293254	254741	243173
Actin-related protein 2/3 complex subunit 4	P59999	AENFFILR	14.08	74	2	505.277	74.85	168308	193419	190203	209381	193208	195789
Actin-related protein 2/3 complex subunit 5 Count								2
Actin-related protein 2/3 complex subunit 5	Q9CPW4	GFESPSDNSSAVLLQWHEK	16.46	90.6	3	711.008	73	162971	142307	149764	167201	114181	142591
Actin-related protein 2/3 complex subunit 5	Q9CPW4	VLISFK	14.4	85.3	2	353.729	45.23	58263.2	56947.3	51938	0.991874	60956.1	61011.2
Actin-related protein 3 Count								5
Actin-related protein 3	Q99JY9	LGYAGNTEPQFIIPSCIAIK	14.79	85.9	3	731.385	103.97	262683	309929	280433	298755	281358	294752
Actin-related protein 3	Q99JY9	TLTGTVIDSGDGVTHVIPVAEGYVIGSCIK	15.75	71.5	3	1020.2	107.62	210585	236024	238602	208534	215692	238516
Actin-related protein 3	Q99JY9	GVDDLDFFIGDEAIEKPTYATK	18.25	83.5	3	815.4	100.97	121657	190766	154096	174762	150227	161171
Actin-related protein 3	Q99JY9	AEPEDHYFLLTEPPLNTPENR	13.65	87	3	828.068	84.55	88810.8	60607.6	89242	96511.2	76332.1	74151.7
Actin-related protein 3	Q99JY9	DYEEIGPSICR	15.83	88.4	2	669.803	56.7	187525	215315	208876	232901	200516	190202
Actin-related protein 3B Count								2
Actin-related protein 3B	Q641P0	HGIVEDWDLMER	14.29	79.7	3	500.57	72.1	132325	123462	130946	131698	94045	100979
Actin-related protein 3B	Q641P0	DITYFIQQLLR	18.07	87.3	2	705.393	130.82	147641	178371	155231	130436	256978	250156
Activator of basal transcription 1 Count								1
Activator of basal transcription 1	Q9QYL7	AGELVEQQKAAME	10.85	84.5	3	468.566	20.63	46299.6	0.860257	0.805565	77026.9	62015.4	57939.3
Acyl carrier protein, mitochondrial Count								1
Acyl carrier protein, mitochondrial	Q9CR21	LSVNSHFMK	16.57	94	3	354.852	28.13	128335	119457	126627	0.991874	71552.2	0.930573
Acyl-CoA dehydrogenase family member 10 Count								2
Acyl-CoA dehydrogenase family member 10	Q8K370	AEGLWNLFLPLETDPEK	21.02	87.8	2	986.507	127.87	126539	121256	143536	85892.3	130274	118522
Acyl-CoA dehydrogenase family member 10	Q8K370	LYEQLVQFIEQK	14.15	92.6	3	513.28	106.97	62894	78136.3	83226.2	76134.2	72083.1	53567.5
Acyl-CoA dehydrogenase family member 11 Count								12
Acyl-CoA dehydrogenase family member 11	Q80XL6	IAIVLGR	13.41	65.3	2	371.253	43.75	4.2736e+06	4.95581e+06	4.87753e+06	5.46038e+06	4.79455e+06	4.73277e+06
Acyl-CoA dehydrogenase family member 11	Q80XL6	SLEAYLNQHLPGFGSDSR	12.69	69.5	3	664.325	85.92	268567	272833	252535	311696	319396	276086
Acyl-CoA dehydrogenase family member 11	Q80XL6	LYEHEVVAHWIAK	16.35	82	4	399.465	47.18	252981	258969	271723	311598	315755	304361
Acyl-CoA dehydrogenase family member 11	Q80XL6	ALFSIGFPVAK	14.11	71.9	2	575.337	94.58	201672	210424	209837	245299	295305	265999
Acyl-CoA dehydrogenase family member 11	Q80XL6	AVLTVTQYR	13.63	90.8	2	525.801	39.88	270642	263307	265375	381476	351988	302115
Acyl-CoA dehydrogenase family member 11	Q80XL6	NLPDSDSEECLVHGDFK	12.81	81	3	654.623	57.68	261783	206658	236397	296302	286646	237681
Acyl-CoA dehydrogenase family member 11	Q80XL6	IAIEEIR	11.61	80.5	2	422.25	40.55	249683	266273	256982	377676	341863	305188
Acyl-CoA dehydrogenase family member 11	Q80XL6	GSHIPENTGIPLMEELISIYCHR	15.18	82.6	4	667.332	118.05	161702	189296	146861	169109	161137	164714
Acyl-CoA dehydrogenase family member 11	Q80XL6	QWLEPLLR	9.74	81.8	2	527.806	80.5	194240	200708	193633	243919	258051	242891
Acyl-CoA dehydrogenase family member 11	Q80XL6	YLmGNNSSEDSFLTANTVQPLAETGLQLSK	17.27	79.2	3	1082.19	109.87	53453	65732.3	58852.1	80891.2	98247.3	94358.2
Acyl-CoA dehydrogenase family member 11	Q80XL6	EVAEYYAQSGNSAEK	23.81	97.9	2	823.371	28.93	47320.6	42136.2	44100.7	62318.4	51856	40936.8
Acyl-CoA dehydrogenase family member 11	Q80XL6	AAHSIDTLGSASAR	9.09	85.6	3	452.9	20.8	35537.9	0.860257	17215.7	121657	26605	98001.4
Acyl-CoA desaturase 1 Count								1
Acyl-CoA desaturase 1	P13516	TVPLHLEEDIRPEMK	14.25	80.2	4	452.491	54.33	333425	175734	163208	123958	155248	140315
Acyl-CoA synthetase short-chain family member 3, mitochondrial Count								1
Acyl-CoA synthetase short-chain family member 3, mitochondrial	Q14DH7	GAAVTRRAL	13.11	83.8	2	457.78	38.87	716983	681083	738758	849357	895719	813527
Acyl-CoA:lysophosphatidylglycerol acyltransferase 1 Count								2
Acyl-CoA:lysophosphatidylglycerol acyltransferase 1	Q91YX5	NNLPFLTHVTLPR	11.7	67.1	3	507.956	76.98	114047	86543.6	93064.5	89264.6	112145	104875
Acyl-CoA:lysophosphatidylglycerol acyltransferase 1	Q91YX5	EDLLSHFYK	16.53	82.3	3	384.529	63.03	78207.4	75766.4	81946.9	69419.2	85326.3	76716.4
Acyl-CoA-binding protein Count								2
Acyl-CoA-binding protein	P31786	TQPTDEEMLFIYSHFK	14.74	72.4	3	662.649	93.92	602757	503702	435523	379453	352578	389443
Acyl-CoA-binding protein	P31786	QATVGDVNTDRPGLLDLK	16.01	85.9	3	638.009	61.82	1.22403e+06	911469	830216	889809	782572	823423
Adenosine kinase Count								5
Adenosine kinase	P55264	FGEILK	9.33	70.8	2	353.71	36.63	364252	464285	479235	465144	419976	343388
Adenosine kinase	P55264	ELFDELVK	12.59	68.5	2	496.769	75.55	415400	355629	365700	367341	342640	399250
Adenosine kinase	P55264	YSLKPNDQILAEDK	10.35	79.8	3	545.286	46.98	405786	411009	369660	407433	263859	300423
Adenosine kinase	P55264	AGHYAASVIIR	16.19	80.7	3	386.552	26.97	186080	174031	170801	154955	144942	165151
Adenosine kinase	P55264	AADAHVDAHYYEQNEQPTGTCAACITGGNR	18.71	86.9	4	820.106	47.03	177573	139840	146638	179322	108377	106273
Adenosylhomocysteinase Count								25
Adenosylhomocysteinase	P50247	VPAINVNDSVTK	21.22	95.2	2	628.846	42.05	2.38941e+06	2.22921e+06	2.24025e+06	2.38697e+06	1.81382e+06	1.94128e+06
Adenosylhomocysteinase	P50247	KLDEAVAEAHLGK	19.49	91.9	4	345.942	26.93	1.57771e+06	1.48653e+06	1.48839e+06	1.5563e+06	1.0696e+06	1.06613e+06
Adenosylhomocysteinase	P50247	VAVVAGYGDVGK	19.21	87.1	2	567.811	41.67	2.11466e+06	1.76653e+06	1.69589e+06	2.01853e+06	1.43241e+06	1.73573e+06
Adenosylhomocysteinase	P50247	GISEETTTGVHNLYK	23.04	96.3	2	824.913	38.82	1.87621e+06	1.71274e+06	1.60165e+06	1.87084e+06	1.37855e+06	1.38147e+06
Adenosylhomocysteinase	P50247	GETDEEYLWCIEQTLHFK	22.5	84.5	3	766.684	111.55	1.09821e+06	1.11968e+06	1.07767e+06	763987	833661	1.08786e+06
Adenosylhomocysteinase	P50247	VADIGLAAWGR	20.03	88.7	2	564.812	71.9	1.64693e+06	1.38025e+06	1.51233e+06	1.41333e+06	1.23085e+06	1.56225e+06
Adenosylhomocysteinase	P50247	YPQLLSGIR	13.84	87	2	523.803	63.88	602235	572409	525097	585756	487892	537647
Adenosylhomocysteinase	P50247	AGIPVFAWK	18.14	90.5	2	494.784	79.52	1.17081e+06	1.21293e+06	1.10365e+06	991408	947600	1.06342e+06
Adenosylhomocysteinase	P50247	IILLAEGR	12.07	76.2	2	442.782	49.12	1.22617e+06	1.1228e+06	1.07447e+06	1.10668e+06	996521	1.0275e+06
Adenosylhomocysteinase	P50247	WLNENAVEK	13.82	70.5	2	551.78	35.45	1.07682e+06	1.01724e+06	983651	999530	758287	895752
Adenosylhomocysteinase	P50247	WSSCNIFSTQDHAAAAIAK	13.04	66.1	3	693.33	62.73	1.02643e+06	611860	486919	652519	593935	673271
Adenosylhomocysteinase	P50247	DGPLNmILDDGGDLTNLIHTK	20.71	91.6	3	756.711	117.43	315253	444035	317404	242940	365199	449438
Adenosylhomocysteinase	P50247	DGPLNmILDDGGDLTNLIHTK	20.71	91.6	3	756.711	117.43 MsChip+117.091995	247265	430916	340053	321248	354371	445689
Adenosylhomocysteinase	P50247	SKFDNLYGCR	13.74	80.6	2	630.295	29.52	421168	562928	495006	588945	308585	357908
Adenosylhomocysteinase	P50247	ALDIAENEMPGLMR	19.3	93.3	2	780.381	83.82	608872	458117	547692	399835	213916	146209
Adenosylhomocysteinase	P50247	YPVGVHFLPK	19.43	83.6	3	386.222	50.12	508546	250049	319077	236701	369145	343158
Adenosylhomocysteinase	P50247	QAQYLGMPINGPFKPDHYR	13.61	67.6	3	744.705	64.03	440588	379907	377363	320232	161514	113995
Adenosylhomocysteinase	P50247	ALDIAENEmPGLmR	15.91	78.2	2	796.376	53.48	181850	244210	192392	248233	354991	476717
Adenosylhomocysteinase	P50247	VIITEIDPINALQAAmEGYEVTTmDEACK	22.08	94.1	3	1086.51	124.55	281316	503257	300538	494962	708810	1.01986e+06
Adenosylhomocysteinase	P50247	VIITEIDPINALQAAMEGYEVTTMDEACK	22.47	97	3	1075.85	131.28	440267	436827	307994	180886	293554	235209
Adenosylhomocysteinase	P50247	RIILLAEGR	10.6	74.7	3	347.557	34.93	190364	192350	194436	196094	161840	173021
Adenosylhomocysteinase	P50247	VIITEIDPINALQAAmEGYEVTTmDEACK	22.08	94.1	3	1086.51	124.55 MsChip+124.22301	271250	490111	300469	457404	828500	995856
Adenosylhomocysteinase	P50247	SEETTTGVHNLYK	10.57	80	2	739.86	38.3	98822.9	90741.8	79688.1	98197.5	72852.8	70046
Adenosylhomocysteinase	P50247	VIITEIDPINALQAAmEGYEVTTmDEACK	22.08	94.1	3	1086.51	124.55 MsChip+124.09699	281557	503077	298297	493551	710419	1.01475e+06
Adenosylhomocysteinase	P50247	FDNLYGCR	11.26	76.6	2	522.732	35.85	458669	233294	287205	261847	311193	328143
Adenylate kinase 2, mitochondrial Count								4
Adenylate kinase 2, mitochondrial	Q9WTP6	AVLLGPPGAGK	12.36	82.6	2	490.3	39.02	248964	282133	226111	287320	264801	178858
Adenylate kinase 2, mitochondrial	Q9WTP6	APNVLASEPEIPK	12.06	77.2	2	682.875	57.78	212816	251422	215145	262164	351168	397490
Adenylate kinase 2, mitochondrial	Q9WTP6	LVSDEMVVELIEK	14.15	79.8	2	752.402	101.28	304518	317551	276428	266933	322442	220241
Adenylate kinase 2, mitochondrial	Q9WTP6	nGFLLDGFPR	15.39	86.3	2	568.79	107.5	112850	133600	120057	133023	142503	100646
Adenylate kinase isoenzyme 6 Count								1
Adenylate kinase isoenzyme 6	Q8VCP8	HGCDFFPERWFHIVFVLRTDNGVLYK	9.12	69	4	813.91	102.73	198534	261142	231188	310948	220851	333558
Adenylyl cyclase-associated protein 1 Count								1
Adenylyl cyclase-associated protein 1	P40124	LSDLLAPISEQIQEVITFR	15.34	79.6	3	724.735	129.23	65995	81564.5	56847.9	61079.6	103188	98545.8
Adipocyte plasma membrane-associated protein Count								3
Adipocyte plasma membrane-associated protein	Q9D7N9	LLLSSETPIEGK	12.53	83.9	2	643.864	57.52	236418	234502	223121	246895	249333	207020
Adipocyte plasma membrane-associated protein	Q9D7N9	LFENQLSGPESIVNIGDVLFTGTADGR	18.37	94.3	3	950.482	128.37	186025	185952	147700	134918	242187	224004
Adipocyte plasma membrane-associated protein	Q9D7N9	RPLRPQVVTDDGQVPEVK	9.53	67	4	509.034	37.52	119828	109406	0.805565	132651	83271.1	75518.8
ADP/ATP translocase 1 Count								5
ADP/ATP translocase 1	P48962	YFPTQALNFAFK	21.94	93	2	723.874	98.3	1.51108e+06	2.11505e+06	1.79042e+06	1.50131e+06	1.84873e+06	1.27068e+06
ADP/ATP translocase 1	P48962	LLLQVQHASK	18	94.4	3	379.564	25.12	2.85786e+06	3.01591e+06	2.85729e+06	2.50881e+06	2.50332e+06	1.66262e+06
ADP/ATP translocase 1	P48962	YFAGNLASGGAAGATSLCFVYPLDFAR	19.36	89.6	3	932.787	122.37	1.88583e+06	2.81532e+06	2.02587e+06	1.58077e+06	2.57469e+06	1.78013e+06
ADP/ATP translocase 1	P48962	GNLANVIR	9.74	65.9	2	428.754	30.95	1.38003e+06	1.6567e+06	1.62666e+06	1.35196e+06	1.39154e+06	933229
ADP/ATP translocase 1	P48962	GAWSNVLR	12.24	81.9	2	451.746	45.85	800628	1.13249e+06	958410	826406	790048	578422
ADP/ATP translocase 2 Count								5
ADP/ATP translocase 2	P51881	DFLAGGVAAAISK	23.35	98	2	610.338	82.55	1.9569e+06	2.62843e+06	2.27332e+06	2.18909e+06	2.42341e+06	1.64628e+06
ADP/ATP translocase 2	P51881	EQGVLSFWR	14.35	76.1	2	561.291	81.43	1.50388e+06	2.02475e+06	1.73526e+06	1.39925e+06	1.54735e+06	1.1632e+06
ADP/ATP translocase 2	P51881	AAYFGIYDTAK	16.93	82	2	610.303	61.8	768903	925928	840258	800064	775576	583815
ADP/ATP translocase 2	P51881	GTDIMYTGTLDCWR	9.69	83.5	2	844.874	84.58	697528	817592	710504	552501	479456	197607
ADP/ATP translocase 2	P51881	GTDImYTGTLDCWR	19.63	88.9	2	852.871	73.9	311047	366821	319737	324345	448179	375860
ADP-ribosylation factor 1 Count								9
ADP-ribosylation factor 1	P84078	LGEIVTTIPTIGFNVETVEYK	20.47	95.4	3	775.086	118.12	636884	941807	614484	590404	770219	838473
ADP-ribosylation factor 1	P84078	ILMVGLDAAGK	13.68	75.9	2	544.313	64.68	507791	546681	500450	469594	393179	365192
ADP-ribosylation factor 1	P84078	NISFTVWDVGGQDK	14.27	78.9	2	783.383	91.35	336085	434951	372496	352077	347571	613794
ADP-ribosylation factor 1	P84078	MLAEDELRDAVLLVFANK	17.81	91.6	3	683.035	125.65	451670	437101	460911	313268	386424	375469
ADP-ribosylation factor 1	P84078	mLAEDELRDAVLLVFANK	17.37	82.4	3	688.366	121.85	145946	254818	193235	222878	308564	334204
ADP-ribosylation factor 1	P84078	NISFTVWDVGGQDK	14.27	78.9	2	783.383	91.35 MsChip+91.732	356030	403460	376108	345379	470229	608740
ADP-ribosylation factor 1	P84078	DAVLLVFANK	15.99	84.9	2	545.319	85.35	155768	162364	157846	142171	155557	169295
ADP-ribosylation factor 1	P84078	QDLPNAmNAAEITDK	15.34	81.9	2	823.888	49.08	45772.1	69906.3	63589.7	61152	62477	74809.7
ADP-ribosylation factor 1	P84078	NISFTVWDVGGQDK	14.27	78.9	2	783.383	91.35 MsChip+91.841	363104	442064	377606	352127	360042	649666
ADP-ribosylation factor 4 Count								2
ADP-ribosylation factor 4	P61750	IQEGAAVLQK	15.31	84.1	2	528.806	26.35	237363	229401	215147	229074	190456	182501
ADP-ribosylation factor 4	P61750	NICFTVWDVGGQDK	21.81	78.4	2	819.883	90.28	183318	218851	178036	170127	205332	219166
ADP-ribosylation factor 5 Count								1
ADP-ribosylation factor 5	P84084	MLQEDELRDAVLLVFANK	16.78	92.3	3	702.042	120.92	132608	179701	137330	139182	132174	113255
ADP-ribosylation factor 6 Count								4
ADP-ribosylation factor 6	P62331	LGQSVTTIPTVGFNVETVTYK	15.68	89.4	3	752.07	96.78	131719	168411	118345	158608	137774	161152
ADP-ribosylation factor 6	P62331	DAIILIFANK	10.98	69.4	2	559.334	98.15	55738.9	80251.8	66733.8	80267.4	73809.5	73841.9
ADP-ribosylation factor 6	P62331	ILMLGLDAAGK	10.24	69.3	2	551.32	74.85	95395.7	113761	94213.9	105250	77501.7	81388.8
ADP-ribosylation factor 6	P62331	NWYVQPSCATSGDGLYEGLTWLTSNYK	9.94	76.8	3	1037.48	124.42	86731.6	0.860257	75531.4	62814.4	73964.7	98309.3
ADP-ribosylation factor GTPase-activating protein 2 Count								6
ADP-ribosylation factor GTPase-activating protein 2	Q99K28	TEIQTIFK	11.77	76.7	2	490.277	51.85	530675	269849	515689	216870	313396	283115
ADP-ribosylation factor GTPase-activating protein 2	Q99K28	TEIQTIFK	11.77	76.7	2	490.277	51.85 MsChip+52.006996	217588	235022	218394	222792	248259	287614
ADP-ribosylation factor GTPase-activating protein 2	Q99K28	VSNQSFTEIER	14.29	73.2	2	655.323	37.53	0.807752	166770	154182	179537	162762	196194
ADP-ribosylation factor GTPase-activating protein 2	Q99K28	SQLDLFDDVGTFASGPPK	17.68	81.3	2	947.465	107.27	215779	256138	205762	210153	239863	264092
ADP-ribosylation factor GTPase-activating protein 2	Q99K28	DNPFSLGETFGSR	11.21	66.4	2	713.834	86.1	148863	184653	168142	164475	199157	212390
ADP-ribosylation factor GTPase-activating protein 2	Q99K28	LGmGLVSR	16.95	82.2	2	424.737	25.02	93606.4	49978.4	34526.5	123397	76297.1	214504
ADP-ribosylation factor-like protein 6-interacting protein 1 Count								1
ADP-ribosylation factor-like protein 6-interacting protein 1	Q9JKW0	AVGWWK	12.26	82.4	2	373.703	46.82	155683	161007	182282	155366	168021	195350
ADP-ribosylation factor-like protein 8A Count								2
ADP-ribosylation factor-like protein 8A	Q8VEH3	EICCYSISCK	17.97	84.6	2	660.275	37.18	127084	151394	156721	191962	121510	119104
ADP-ribosylation factor-like protein 8A	Q8VEH3	DNIDITLQWLIQHSK	17.75	78.7	3	608.66	112.72	70069.4	82746.5	105136	67960.2	79405	97072.6
Aggrecan core protein Count								1
Aggrecan core protein	Q61282	VVLLVATEGQVR	10.15	70.2	2	642.388	99.97	50558.8	61903.2	52678.3	58206.1	65877.2	61298.7
A-kinase anchor protein 7 Count								1
A-kinase anchor protein 7	O55074	AVQQYLEETQnK	9.22	100	3	484.572	46.17	265690	233225	248209	249012	269846	212653
Alanyl-tRNA synthetase, cytoplasmic Count								1
Alanyl-tRNA synthetase, cytoplasmic	Q8BGQ7	EIADLGEALATAVIPQWQK	9.39	73.5	3	685.037	124.53	70225.3	65854.4	70167.1	51448.5	59172.2	76904.4
Alcohol dehydrogenase [NADP+] Count								4
Alcohol dehydrogenase [NADP+]	Q9JII6	GLEVTAYSPLGSSDR	13.56	92.2	2	776.386	68.45	210945	201131	195344	187100	201349	217295
Alcohol dehydrogenase [NADP+]	Q9JII6	ALEVLVAK	15.86	91.6	2	421.771	41.72	178727	160771	168440	173389	155843	185443
Alcohol dehydrogenase [NADP+]	Q9JII6	DAGHPLYPFNDPY	9.42	79.4	2	753.338	86.18	133268	129797	134756	133239	121821	138233
Alcohol dehydrogenase [NADP+]	Q9JII6	HIDCASVYGNETEIGEALK	17.22	84.6	3	702.665	63.27	153929	133269	134503	147287	110588	131585
Alcohol dehydrogenase 1 Count								16
Alcohol dehydrogenase 1	P00329	KFPLDPLITHVLPFEK	21.3	87.7	4	474.276	99.47	2.28052e+06	2.30803e+06	2.06406e+06	1.92298e+06	1.95318e+06	2.34879e+06
Alcohol dehydrogenase 1	P00329	SDDHVVSGTLVTPLPAVLGHEGAGIVESVGEGVTCVKPGDK	22.29	85.4	4	1021.52	104.97	1.61545e+06	1.64443e+06	1.57286e+06	1.30047e+06	1.11501e+06	1.48189e+06
Alcohol dehydrogenase 1	P00329	INEAFDLLR	19.01	93.5	2	545.798	74.37	2.71617e+06	2.49604e+06	2.47836e+06	2.7938e+06	2.51553e+06	2.98434e+06
Alcohol dehydrogenase 1	P00329	PFTIEDIEVAPPK	20.88	98.4	2	728.39	85.68	2.45622e+06	1.9512e+06	2.06193e+06	2.18237e+06	2.2081e+06	2.39219e+06
Alcohol dehydrogenase 1	P00329	VIPLFSPQCGECR	20.36	97.2	2	781.876	66.82	2.16438e+06	2.15502e+06	1.92464e+06	2.34097e+06	1.82798e+06	2.10289e+06
Alcohol dehydrogenase 1	P00329	IIAVDINK	13.86	90	2	443.274	39.2	2.28724e+06	2.17199e+06	1.97971e+06	2.44257e+06	2.06452e+06	2.29452e+06
Alcohol dehydrogenase 1	P00329	VCLIGCGFSTGYGSAVK	22.47	90.6	2	888.426	74.73	2.07915e+06	1.831e+06	1.94801e+06	2.15993e+06	1.74086e+06	1.95945e+06
Alcohol dehydrogenase 1	P00329	AAVLWELHK	21.29	91.7	3	356.206	46.4	1.85007e+06	1.42e+06	1.55852e+06	1.64046e+06	1.51328e+06	1.75759e+06
Alcohol dehydrogenase 1	P00329	QIHNFISTSTFSQYTVVDDIAVAK	13.64	70.1	3	895.457	97.25	883759	864355	844873	887666	915125	924448
Alcohol dehydrogenase 1	P00329	ELGATECINPQDYSK	20.65	86.7	2	862.893	54.48	1.24195e+06	758452	851544	906818	916332	926910
Alcohol dehydrogenase 1	P00329	GAIFGGFK	13.26	76.5	2	398.721	50.12	1.00421e+06	930417	881281	1.03698e+06	933393	999711
Alcohol dehydrogenase 1	P00329	AAVLWELHKPFTIEDIEVAPPK	14.47	78.5	4	626.595	96.83	71521.7	489829	207209	349900	75311.3	0.930573
Alcohol dehydrogenase 1	P00329	PLITHVLPFEK	16.43	76.7	3	431.924	98.42	104716	100467	94653	93256.9	92526.4	108819
Alcohol dehydrogenase 1	P00329	FPLDPLITHVLPFEK	19.65	89	3	589.334	113.22	120262	75621	77970.6	66181.8	115422	113197
Alcohol dehydrogenase 1	P00329	VLWELHK	14.77	74.5	2	462.769	45.82	61587.9	32361.2	98874.2	104171	93468.1	88998
Alcohol dehydrogenase 1	P00329	IDGASPLDK	10.66	79.6	2	458.243	25.1	239159	85939.7	74560.7	361293	86061.7	183714
Alcohol dehydrogenase class-3 Count								5
Alcohol dehydrogenase class-3	P28474	VCLLGCGISTGYGAAVNTAK	25.73	96.8	2	1006.5	76.92	267887	0.860257	264117	256615	217298	276968
Alcohol dehydrogenase class-3	P28474	AGDTVIPLYIPQCGECK	12.07	78.7	2	960.963	84.57	277812	244597	257288	240219	192354	227598
Alcohol dehydrogenase class-3	P28474	AAVAWEAGKPLSIEEIEVAPPK	21.27	94.2	3	769.086	86.68	150623	229941	173356	184312	114780	152483
Alcohol dehydrogenase class-3	P28474	EFGASECISPQDFSK	23.55	96.9	2	851.375	66.73	231567	200072	186325	199301	164021	195029
Alcohol dehydrogenase class-3	P28474	VDEFVTGNLSFDQINQAFDLMHSGDSIR	18.06	88.1	3	1052.5	122.02	382742	328688	275222	179072	276512	264461
Aldehyde dehydrogenase family 16 member A1 Count								5
Aldehyde dehydrogenase family 16 member A1	Q571I9	GAVEAAHQAAPGWGAQSPR	22.93	91.6	3	620.975	34.65	182074	184071	170931	214498	142760	163689
Aldehyde dehydrogenase family 16 member A1	Q571I9	VQDQGQTLQVTGLR	18.36	83.8	2	771.915	48.28	167842	177732	158026	205774	165914	184096
Aldehyde dehydrogenase family 16 member A1	Q571I9	LLWTLESLVTGR	18.65	90.3	3	463.27	118.05	127728	168408	128232	135936	161935	208873
Aldehyde dehydrogenase family 16 member A1	Q571I9	NPAPCQDPITGENLASCLQAEAEDIAAAVEAAK	20.18	96.9	3	1142.2	130.12	134653	166286	115845	113619	201412	254429
Aldehyde dehydrogenase family 16 member A1	Q571I9	FQSPGTQSSRPIQDSSGK	11.61	88.4	3	636.313	22.1	119342	119245	100741	144099	97977.7	87747.5
Aldehyde dehydrogenase family 8 member A1 Count								11
Aldehyde dehydrogenase family 8 member A1	Q8BH00	LADVLEQSLEELAQAESK	20.42	91.7	3	658.341	122.27	1.11962e+06	1.32789e+06	1.14548e+06	1.2339e+06	1.22743e+06	1.26928e+06
Aldehyde dehydrogenase family 8 member A1	Q8BH00	VGEALVSHPEVPLISFTGSQPTAER	12.99	68.4	3	874.457	89.27	315060	321770	290997	321157	0.834798	0.930573
Aldehyde dehydrogenase family 8 member A1	Q8BH00	VPNSGKEEIEAAVEAAR	13.31	68	3	590.639	52.98	278995	332653	284196	346938	238761	251129
Aldehyde dehydrogenase family 8 member A1	Q8BH00	NPAIIFEDANLEECIPATVR	18.74	81.8	2	1136.57	105	251830	252938	234131	242676	252312	253086
Aldehyde dehydrogenase family 8 member A1	Q8BH00	VGVPSDPSANMGALISK	12.14	73	2	821.927	72.8	185334	81393.3	230636	198061	121989	0.930573
Aldehyde dehydrogenase family 8 member A1	Q8BH00	DSYDFFTEIK	11.53	85.3	2	632.79	92.7	252983	285402	246649	281405	275589	278396
Aldehyde dehydrogenase family 8 member A1	Q8BH00	AGVPPGVINIVFGTGPR	17.23	88.3	3	550.982	104.68	223109	232415	205433	204410	254064	268035
Aldehyde dehydrogenase family 8 member A1	Q8BH00	IAPAIAAGNTVIAK	23.17	91.3	2	655.396	50.03	328453	288141	280876	306770	270601	277681
Aldehyde dehydrogenase family 8 member A1	Q8BH00	SIYSEFLK	13.04	81.6	2	493.763	71.07	244307	227618	215248	261623	252132	255604
Aldehyde dehydrogenase family 8 member A1	Q8BH00	LSLELGGK	11.86	77.9	2	408.745	45.05	238815	194427	181709	222231	226624	225733
Aldehyde dehydrogenase family 8 member A1	Q8BH00	CmTEEIFGPVTCVVPFDSEEEVITR	14.29	74.3	3	987.45	118.1	0.807752	53614.7	39556.5	45852.3	56654.4	68439.9
Aldehyde dehydrogenase, cytosolic 1 Count								1
Aldehyde dehydrogenase, cytosolic 1	O35945	ILGLIESGKK	11.01	68	3	353.225	33.55	80248.6	86063.6	90912	90553.1	67384.8	77979.2
Aldehyde dehydrogenase, dimeric NADP-preferring Count								1
Aldehyde dehydrogenase, dimeric NADP-preferring	P47739	HLTPVTLELGGK	16.05	82.4	3	422.247	47.98	974833	893023	794593	1.05851e+06	1.18444e+06	749267
Aldehyde dehydrogenase, mitochondrial Count								5
Aldehyde dehydrogenase, mitochondrial	P47738	TFVQENVYDEFVER	21.93	93.8	2	887.918	86.53	165184	160277	147497	162793	139495	113287
Aldehyde dehydrogenase, mitochondrial	P47738	TIPIDGDFFSYTR	12.15	71	2	766.375	95.13	164646	168793	156395	152000	148839	131524
Aldehyde dehydrogenase, mitochondrial	P47738	GYFIQPTVFGDVK	13.98	80.1	2	735.885	89	179421	189236	158941	177504	151315	131984
Aldehyde dehydrogenase, mitochondrial	P47738	YGLAAAVFTK	17.18	78	2	520.792	61.78	172101	172059	156513	174471	158195	137939
Aldehyde dehydrogenase, mitochondrial	P47738	VAFTGSTEVGHLIQVAAGSSNLK	17.21	82.9	3	762.741	92.75	287852	229576	240644	198158	242496	189133
Aldehyde oxidase Count								1
Aldehyde oxidase	O54754	WEFVSAFR	9.14	70.9	2	521.261	81.78	150304	165490	164007	137220	176459	232452
Aldo-keto reductase family 1 member C21 Count								2
Aldo-keto reductase family 1 member C21	Q91WR5	TPALIALR	16.31	86.8	2	427.777	51.3	890521	769480	761719	757495	749894	782186
Aldo-keto reductase family 1 member C21	Q91WR5	REDIFYTSK	15.87	94.3	3	386.864	25.62	570642	239074	264006	465223	402557	457264
Alkylglycerol monooxygenase Count								1
Alkylglycerol monooxygenase	Q8BS35	CLLFLTLHR	11.85	68.8	3	391.558	71.52	30559.7	25572	32644.7	26934.3	29971.7	34313.9
All-trans-retinol 13,14-reductase Count								13
All-trans-retinol 13,14-reductase	Q64FW2	APEHIPLLFIAFPSSK	17.33	90.6	3	589.666	101.65	479865	287159	421249	318319	580769	544718
All-trans-retinol 13,14-reductase	Q64FW2	ATVQSVLLDSAGR	14.59	82.8	2	658.862	61.83	666545	505370	641075	594957	764846	703870
All-trans-retinol 13,14-reductase	Q64FW2	VESVTGGSPLTNQYYLAAPR	21.2	89.2	2	1062.04	77.73	623164	388572	560958	539431	627411	602929
All-trans-retinol 13,14-reductase	Q64FW2	ASTQSLAEVLQQLGASR	19.66	83.4	3	586.983	102.47	488642	350731	469830	375319	535754	507029
All-trans-retinol 13,14-reductase	Q64FW2	FLPLPLTQLLSK	11.54	82.1	2	685.426	119.23	349423	247958	259967	247246	488359	469284
All-trans-retinol 13,14-reductase	Q64FW2	LFPQLEGK	16.24	86.6	2	466.266	50.17	511623	355882	476325	449716	569351	527234
All-trans-retinol 13,14-reductase	Q64FW2	LDAVVIGSGIGGLASAAVLAK	19.63	90.7	3	628.038	113.33	167644	130066	167450	144304	269486	255793
All-trans-retinol 13,14-reductase	Q64FW2	GVDYETLK	12.22	80	2	462.737	30.1	413980	311239	482191	361999	229994	253041
All-trans-retinol 13,14-reductase	Q64FW2	AGGCCHTFGENGLEFDTGIHYIGR	21.07	85.9	4	667.797	71.1	363970	199667	314026	282623	314492	294282
All-trans-retinol 13,14-reductase	Q64FW2	FGLLTR	10.16	78.7	2	353.716	44.63	268012	148766	209457	204499	304785	299008
All-trans-retinol 13,14-reductase	Q64FW2	FSPFCR	11.02	83.6	2	407.189	37.03	231639	170930	243497	226013	280649	244925
All-trans-retinol 13,14-reductase	Q64FW2	GQELVNIYCPVVISNAGMFNTYQHLLPETVR	17.66	92.7	3	1188.27	121.07	168545	106220	145675	79720.9	162627	136159
All-trans-retinol 13,14-reductase	Q64FW2	LQSTNYYVYFDTDMDK	13.46	73	2	1001.94	87.52	83689.7	54670.2	75396.1	59154.4	68611.1	56137.8
Alpha-1,3-mannosyltransferase ALG2 Count								1
Alpha-1,3-mannosyltransferase ALG2	Q9DBE8	ILVNSQYTASVFK	9.57	76.6	2	735.404	71.12	87978.9	90579.1	95394.9	126323	146456	144355
Alpha-1-antitrypsin 1-1 Count								10
Alpha-1-antitrypsin 1-1	P07758	DQSPASHEIATNLGDFAISLYR	19.73	86	3	802.396	107.18	877816	542405	758798	327346	627851	1.13492e+06
Alpha-1-antitrypsin 1-1	P07758	IFNNGADLSGITEENAPLK	26.99	97.3	2	1002.01	79.88	831836	438878	616916	347941	551031	668989
Alpha-1-antitrypsin 1-1	P07758	TLmSPLGITR	12.82	70.8	2	552.808	49.7	443166	303652	388053	272516	464049	649066
Alpha-1-antitrypsin 1-1	P07758	TLMSPLGITR	11.32	67.3	2	544.81	63.22	632505	308702	507423	235904	279858	331018
Alpha-1-antitrypsin 1-1	P07758	NHYQAEVFSVNFAESEEAK	13.68	83.6	3	733.671	66.32	512315	274231	390473	217479	349488	458853
Alpha-1-antitrypsin 1-1	P07758	KLDQDTVFALANYILFK	14.04	70.8	3	667.035	125.35	666986	212576	517163	163668	597862	829306
Alpha-1-antitrypsin 1-1	P07758	LSISGEYNLK	12.44	75.2	2	562.303	51.13	424174	260918	324028	202429	319294	419618
Alpha-1-antitrypsin 1-1	P07758	KVINDFVEK	10.56	72.4	3	364.541	24.97	415447	316306	398464	319709	275132	426666
Alpha-1-antitrypsin 1-1	P07758	IFNnGADLSGITEENAPLK	21.8	85.4	2	1002.5	89.98	331913	167021	251666	156645	213189	278171
Alpha-1-antitrypsin 1-1	P07758	LAQIHFPR	18.88	87.1	3	327.859	37.3	244850	137296	180979	0.991874	154081	218490
Alpha-1-antitrypsin 1-2 Count								1
Alpha-1-antitrypsin 1-2	P22599	LVQIHIPR	15.2	67	3	325.875	39.52	169412	90402.7	125923	63301.3	104753	136312
Alpha-1-antitrypsin 1-4 Count								3
Alpha-1-antitrypsin 1-4	Q00897	ELISQFLLNR	16.86	91.6	2	616.853	92.87	692663	521747	633781	420241	671852	685340
Alpha-1-antitrypsin 1-4	Q00897	LSISGNYNLK	11.29	72.8	2	554.803	48.48	312611	213271	269163	200297	306772	315660
Alpha-1-antitrypsin 1-4	Q00897	SDAQIHIPR	16.17	77	3	346.189	24.58	280971	116949	200885	0.991874	169293	193740
Alpha-1-antitrypsin 1-5 Count								2
Alpha-1-antitrypsin 1-5	Q00898	IFNSGADLSGITEENAPLK	18.99	87.5	2	988.502	80.7	260727	264793	302867	143187	233446	431632
Alpha-1-antitrypsin 1-5	Q00898	LAQIHIPR	15.8	87.4	3	316.531	31.63	179248	161975	193147	92016.2	165852	315171
Alpha-2-macroglobulin Count								20
Alpha-2-macroglobulin	Q61838	LLTDQAVDK	11.3	85.8	2	501.777	26.4	6.86601e+06	6.85157e+06	7.10149e+06	7.0254e+06	6.3981e+06	5.74972e+06
Alpha-2-macroglobulin	Q61838	TVSWAVTPK	9.74	77.7	2	494.777	40.25	309178	349743	343046	335304	507644	580021
Alpha-2-macroglobulin	Q61838	AESPVFVQTDKPIYKPGQIVK	13.99	82.3	4	586.828	54.92	233453	294148	261007	369420	190567	174780
Alpha-2-macroglobulin	Q61838	AAPLSLCALTAVDQSVLLLKPEAK	20.69	91.2	3	836.808	116.8	250605	268406	252493	248586	242797	252482
Alpha-2-macroglobulin	Q61838	HSLGDNDAHSIFQSVGINIFTNSK	9.56	66.5	4	651.073	94.23	251210	267270	252296	237231	249272	250706
Alpha-2-macroglobulin	Q61838	VNTNYRPGLPFSGQVLLVDEK	19.51	88.4	3	782.753	84.3	251954	248852	242152	270892	208078	196522
Alpha-2-macroglobulin	Q61838	AFAQAQSHIFIEK	9.35	67.6	3	497.265	43.42	278096	244006	225624	224912	200244	215306
Alpha-2-macroglobulin	Q61838	IHYLLNEDIMK	15.94	88.7	3	463.58	60.25	410794	323845	370235	295435	304560	236696
Alpha-2-macroglobulin	Q61838	LPDLPGNYVTK	15.73	86.1	2	608.832	60.47	258210	266584	249744	331833	247309	235760
Alpha-2-macroglobulin	Q61838	APFALQVNTLPLNFDK	16.34	86.1	2	894.488	108.13	261402	272081	253107	280337	255902	270266
Alpha-2-macroglobulin	Q61838	LTEVPALVHK	14.16	73	3	369.557	34.93	178020	186573	193285	237853	164506	173614
Alpha-2-macroglobulin	Q61838	IKEEGTGIELTGIGSCEIANALSK	17.09	72.8	3	830.763	87.87	138657	189141	166491	217211	136363	142171
Alpha-2-macroglobulin	Q61838	LSPQSIYNLLPGK	18.11	92.1	3	477.273	92.85	166426	359161	158899	169188	148147	150430
Alpha-2-macroglobulin	Q61838	AINYLISGYQR	13.51	75.9	2	649.349	61.47	243650	238000	234890	284582	249475	255589
Alpha-2-macroglobulin	Q61838	LQDQPNIQR	10.17	66.1	2	556.296	21.97	293166	47081	89044.7	399086	74035.7	360603
Alpha-2-macroglobulin	Q61838	VDLEISPDFLAVPVGGHENSHCICGNER	16.32	80	4	781.117	86.83	146310	129929	121629	160331	0.834798	108202
Alpha-2-macroglobulin	Q61838	DLTFYYLIK	15.27	85.3	2	588.321	106.68	127922	133706	133691	149259	153098	166554
Alpha-2-macroglobulin	Q61838	IHYLLNEDIMK	15.94	88.7	3	463.58	60.25 MsChip+61.19599	97996.6	87265.4	96990.8	94164.5	61591.3	53430.7
Alpha-2-macroglobulin	Q61838	LQDQPNIQR	10.17	66.1	2	556.296	21.97 MsChip+21.925999	178037	48531.4	57478.6	643190	99882.6	416359
Alpha-2-macroglobulin	Q61838	QQNSHGGFSSTQDTVVALQALSK	12.01	77	3	801.735	68.97	115753	104543	112609	158296	94226.2	95076.6
Alpha-2-macroglobulin receptor-associated protein Count								1
Alpha-2-macroglobulin receptor-associated protein	P55302	LIHNLNVILAR	11.79	76.7	3	425.935	56.68	58117.8	62584.5	52744.4	59815.9	71903.6	61110.7
Alpha-actinin-1 Count								1
Alpha-actinin-1	Q7TPR4	VGWEQLLTTIAR	14.42	74	2	693.891	113.18	60905.3	63292.5	55085.3	53352.9	52327.6	60362.5
Alpha-actinin-4 Count								2
Alpha-actinin-4	P57780	DGLAFNALIHR	18.66	84.9	3	409.56	69.88	390564	387282	441686	384447	350820	348137
Alpha-actinin-4	P57780	DGLAFNALIHR	18.66	84.9	3	409.56	69.88 MsChip+70.112	110254	90711.6	98338.5	110799	93058.2	108104
Alpha-aminoadipic semialdehyde dehydrogenase Count								5
Alpha-aminoadipic semialdehyde dehydrogenase	Q9DBF1	VNLLSFTGSTQVGK	10.24	76.7	2	725.899	76.7	355008	311183	334363	299558	317447	368011
Alpha-aminoadipic semialdehyde dehydrogenase	Q9DBF1	VMDHPGNYVEPTIVTGLAHDAPIVHQETFAPILYVFK	22.29	97.3	5	824.627	118.73	131373	252778	120674	115259	75244.5	84427.2
Alpha-aminoadipic semialdehyde dehydrogenase	Q9DBF1	AWNIWADIPAPK	14.99	77.4	2	691.367	101.53	150227	165305	158983	129877	147095	181850
Alpha-aminoadipic semialdehyde dehydrogenase	Q9DBF1	GSDCGIVNVNIPTSGAEIGGAFGGEK	17.46	82.9	3	836.067	94.3	178582	200311	173690	173760	167380	170578
Alpha-aminoadipic semialdehyde dehydrogenase	Q9DBF1	GEVITTYCPANNEPIAR	20.19	84.8	2	952.962	56.13	83454.5	77434.3	73658.4	75261.3	62300.9	63736.8
Alpha-aminoadipic semialdehyde synthase, mitochondrial Count								1
Alpha-aminoadipic semialdehyde synthase, mitochondrial	Q99K67	NLLDEVLK	12.3	78	2	472.277	123.5	72663	104136	93728.2	89987.7	112201	91437.2
Alpha-centractin Count								1
Alpha-centractin	P61164	DQLQTFSEEHPVLLTEAPLNPR	18.23	85.2	3	845.434	91.85	143690	135396	157379	124659	128155	140218
Alpha-enolase Count								13
Alpha-enolase	P17182	YITPDQLADLYK	12.24	83.4	2	720.374	88.82	562287	710043	485248	552538	512864	682201
Alpha-enolase	P17182	IGAEVYHNLK	17.49	83.7	2	572.311	26.17	499969	498688	399634	413933	346110	503089
Alpha-enolase	P17182	TIAPALVSK	14.33	88.2	2	450.282	32.82	552377	536206	426431	458794	397107	545125
Alpha-enolase	P17182	SFVQNYPVVSIEDPFDQDDWGAWQK	23.61	95.6	3	990.791	124.4	717961	716155	547001	379855	528243	937245
Alpha-enolase	P17182	HIADLAGNPEVILPVPAFNVINGGSHAGNK	13.6	89.4	4	756.153	98.33	342710	370780	271653	257667	245728	347232
Alpha-enolase	P17182	DATNVGDEGGFAPNILENK	20	90.1	2	980.966	82.85	459533	464423	359144	429370	330060	500360
Alpha-enolase	P17182	AAVPSGASTGIYEALELR	18.72	90	2	902.976	89.52	253835	288597	188024	198806	220432	287553
Alpha-enolase	P17182	SGETEDTFIADLVVGLCTGQIK	16.78	82.7	3	785.058	127.73	239413	277824	188092	139439	293340	442733
Alpha-enolase	P17182	YDLDFK	10.84	82.8	2	400.695	49.15	242103	189560	152346	157342	188845	234595
Alpha-enolase	P17182	LMIEMDGTENK	16.59	78.3	2	640.797	49.62	183616	166450	146304	119975	87964.3	91043.5
Alpha-enolase	P17182	LAQSNGWGVMVSHR	16.19	84.9	3	514.593	42.7	185232	182260	132071	154533	100103	103589
Alpha-enolase	P17182	FTASAGIQVVGDDLTVTNPK	9.77	85.8	2	1017.03	84.73	0.807752	40228.2	0.805565	36230.1	31966.9	44456.2
Alpha-enolase	P17182	LMIEmDGTENK	12.06	79	2	648.794	31.2	74232.5	75350	61600.7	68686.3	61578	75344.8
Alpha-mannosidase 2 Count								1
Alpha-mannosidase 2	P27046	FAVESLVPSSLSLMH	10.66	80.1	3	539.617	105.87	304826	325422	298088	207450	207063	174891
Alpha-soluble NSF attachment protein Count								3
Alpha-soluble NSF attachment protein	Q9DB05	LLEAHEEQNVDSYTEAVK	13.66	85	3	692.336	50.5	183976	184931	187288	203709	186871	0.930573
Alpha-soluble NSF attachment protein	Q9DB05	TIQGDEEDLR	16.99	83.3	2	588.281	26.9	147938	136212	155382	153034	144311	117861
Alpha-soluble NSF attachment protein	Q9DB05	VAGYAAQLEQYQK	19.24	92.3	2	734.875	50.47	113521	128906	116809	142356	118697	111094
Alpha-tectorin Count								1
Alpha-tectorin	O08523	VKLNGQDVELPFFHPTGR	9.2	69.9	3	685.366	120.97	125519	115627	152571	180736	230736	293453
Amine oxidase [flavin-containing] B Count								9
Amine oxidase [flavin-containing] B	Q8BW75	VLNSQEALQPVHYEEK	11.27	65.4	3	628.655	44.03	765090	699190	723787	807247	669439	460325
Amine oxidase [flavin-containing] B	Q8BW75	YVDLGGSYVGPTQNR	18.92	84.3	2	813.4	54.43	445468	466245	445764	455021	478486	310432
Amine oxidase [flavin-containing] B	Q8BW75	VPLGSVIK	11.43	79.7	2	406.766	37.53	426220	384231	374846	433316	478042	321479
Amine oxidase [flavin-containing] B	Q8BW75	LLHDCGLSVVVLEAR	13.82	90	3	560.975	73.1	361970	304656	324352	324592	417565	298522
Amine oxidase [flavin-containing] B	Q8BW75	GPFPPVWNPITYLDNNNLWR	16.73	80.2	3	805.074	128.42	385928	329898	264581	173187	462432	408543
Amine oxidase [flavin-containing] B	Q8BW75	FIGGSGQVSER	9.17	69	2	568.788	24.67	552456	379890	461907	453826	507687	320997
Amine oxidase [flavin-containing] B	Q8BW75	IPEDEIWQPEPESLDVPARPITSTFLER	17.75	85.6	3	1088.89	110.02	236675	234439	209730	183661	219234	168388
Amine oxidase [flavin-containing] B	Q8BW75	GLFVHF	12.55	85.8	2	360.197	72.1	177479	156298	170424	169712	221618	165909
Amine oxidase [flavin-containing] B	Q8BW75	IFFAGTETASHWSGYmEGAVEAGER	21.66	85.6	3	907.075	77.3	55198.6	0.860257	48792.2	64278.3	83522.3	72093.4
Aminoacyl tRNA synthase complex-interacting multifunctional protein 1 Count								4
Aminoacyl tRNA synthase complex-interacting multifunctional protein 1	P31230	GAEADQIIEYLK	14.61	79.1	2	675.351	83.73	192311	218563	201485	266012	209068	225434
Aminoacyl tRNA synthase complex-interacting multifunctional protein 1	P31230	ITFDAFPGEPDK	14.14	73.6	2	668.825	71.85	169180	214855	195552	291885	198613	187428
Aminoacyl tRNA synthase complex-interacting multifunctional protein 1	P31230	IWEQIQPDLHTNAECVATYK	19.69	86.9	3	806.058	73.07	143927	124696	137049	187785	110696	126482
Aminoacyl tRNA synthase complex-interacting multifunctional protein 1	P31230	MVVLLCNLKPAK	15.19	81.1	3	462.605	55.9	32267.3	78674	55768.4	76090.6	31840	37832.4
Aminoacyl tRNA synthase complex-interacting multifunctional protein 2 Count								2
Aminoacyl tRNA synthase complex-interacting multifunctional protein 2	Q8R010	TTSPATDAGHVQETSEPSLQALESR	14.52	73.6	3	871.419	57.7	106031	98407.5	101744	153287	95536.7	88678.8
Aminoacyl tRNA synthase complex-interacting multifunctional protein 2	Q8R010	FLFSLFGQK	14.88	84.1	2	543.803	101.85	65704.2	79722.6	68448.8	91176.9	84547.5	97960.3
Ancient ubiquitous protein 1 Count								1
Ancient ubiquitous protein 1	P70295	QLGEESEEFALR	11.63	67.4	2	704.341	57.32	1.31617e+06	1.13256e+06	1.21092e+06	1.32581e+06	913234	828386
Ankyrin repeat-containing protein C20orf12 homolog Count								1
Ankyrin repeat-containing protein C20orf12 homolog	Q8C008	VFQVDYEPPK	10.55	83.8	2	611.311	50.02	398291	472382	378872	472854	485395	517465
Annexin A2 Count								1
Annexin A2	P07356	SALSGHLETVILGLLK	10.89	69.3	3	550.998	114.55	33541.1	44341.1	36858.6	30758	47331.4	43308.9
Annexin A6 Count								2
Annexin A6	P14824	ESILELITSR	14.2	80.5	2	580.83	103.55	125627	140092	125485	117875	136863	139802
Annexin A6	P14824	LMLAVVK	10.39	73.4	2	387.251	47.62	64953.8	69840.9	63649.3	62944.3	47928.2	47244.2
Antithrombin-III Count								2
Antithrombin-III	P32261	NDNDNIFLSPLSISTAFAmTK	10.08	70.9	3	772.379	123.88	97786.6	70671	77409.9	47585.1	152128	186130
Antithrombin-III	P32261	QLMEVFK	13.53	76.3	2	447.741	49.47	129074	135786	128608	132601	129327	104319
AP-1 complex subunit beta-1 Count								20
AP-1 complex subunit beta-1	O35643	LGAPISSGLSDLFDLTSGVGTLSGSYVAPK	11.17	90.4	3	970.51	128.02	1.05444e+06	986884	1.00754e+06	754363	1.28191e+06	1.4261e+06
AP-1 complex subunit beta-1	O35643	LASQANIAQVLAELK	21.85	93.2	2	784.954	100.73	535691	632073	622042	598034	561133	653029
AP-1 complex subunit beta-1	O35643	YNDPIYVK	13.37	82.8	2	506.261	36.65	646435	566308	495630	603495	556188	478323
AP-1 complex subunit beta-1	O35643	LAPPLVTLLSAEPELQYVALR	16.22	81.1	3	765.11	128.05	556647	436896	449570	353670	676643	741107
AP-1 complex subunit beta-1	O35643	NSFGLAPAAPLQVHVPLSPNQTVEISLPLNTVGSVLK	16.05	87.7	3	1270.04	123.53	366941	359591	294755	270833	415789	493657
AP-1 complex subunit beta-1	O35643	LHDINAQLVEDQGFLDTLK	18.04	93.8	3	723.711	92.78	559476	604543	644020	553110	512468	592103
AP-1 complex subunit beta-1	O35643	ITEYLCEPLRK	17.63	87.1	3	474.587	42.88	419200	474630	510899	512641	375295	426201
AP-1 complex subunit beta-1	O35643	LLSTDPVAAK	13.78	86.6	2	507.795	33.07	396790	399841	465774	439528	355562	418999
AP-1 complex subunit beta-1	O35643	DCEDPNPLIR	9.93	71.1	2	614.785	45.6	322085	337451	433011	369128	229059	204636
AP-1 complex subunit beta-1	O35643	YNDPIYVK	13.37	82.8	2	506.261	36.65 MsChip+36.418	300189	318889	356519	358941	136157	301627
AP-1 complex subunit beta-1	O35643	LSHANSAVVLSAVK	13.1	77.6	3	465.937	33.15	290795	257157	257142	269868	232536	261348
AP-1 complex subunit beta-1	O35643	DIANENEAQFQIR	21.59	91	2	774.376	60.17	223418	246462	268486	273210	224016	244270
AP-1 complex subunit beta-1	O35643	KPTETQELVQQVLSLATQDSDNPDLR	15.39	90.3	3	975.831	119.77	198861	280981	218479	195254	213384	233660
AP-1 complex subunit beta-1	O35643	VNYVVQEAIVVIK	16.12	81.3	2	737.437	86.28	181578	188663	189479	189046	221710	244470
AP-1 complex subunit beta-1	O35643	DCEDPNPLIR	9.93	71.1	2	614.785	45.6 MsChip+46.073	193984	200863	197051	151197	153927	135001
AP-1 complex subunit beta-1	O35643	EYATEVDVDFVR	14.78	88.3	2	721.844	74.07	157663	131516	211905	178169	176720	221706
AP-1 complex subunit beta-1	O35643	SQPDMAIMAVNTFVK	13.59	73.1	2	826.413	95.67	50276.9	54917.1	148863	0.991874	38829.8	21121.2
AP-1 complex subunit beta-1	O35643	DLISDSNPMVVANAVAALSEIAESHPSSNLLDLNPQSINK	22.04	88.3	4	1044.28	131.53	154488	177845	154001	93775.7	142971	139092
AP-1 complex subunit beta-1	O35643	DLDYYATLLK	11.15	77.5	2	607.819	96.67	132767	93207.2	108126	108396	119816	148730
AP-1 complex subunit beta-1	O35643	DVSALFPDVVNCMQTDNLELKK	15.08	93.2	3	846.086	109.85	52831	69114.7	77663.6	62127	0.834798	41243.9
AP-1 complex subunit gamma-1 Count								11
AP-1 complex subunit gamma-1	P22892	ELLYFLDSCEPEFK	13.34	91.4	2	895.421	109.17	246243	257495	306600	262193	259115	310672
AP-1 complex subunit gamma-1	P22892	AALCAVHVIR	17.63	79.9	3	370.546	30.33	254787	248889	304215	296095	227304	264446
AP-1 complex subunit gamma-1	P22892	TFQLQLLSPSSSVVPAFNTGTITQVIK	16.44	86.6	3	959.53	123.58	337638	333162	326642	245491	389614	468984
AP-1 complex subunit gamma-1	P22892	YVALTSLLK	13.91	84.1	2	504.31	75.55	246752	252462	312115	281893	254672	315403
AP-1 complex subunit gamma-1	P22892	DDAVPNLIQLITNSVEmHAYTVQR	17.23	93	3	915.129	128.35	137931	153108	142740	120512	221827	317093
AP-1 complex subunit gamma-1	P22892	DLDVSIK	9.93	70.7	2	395.221	42.63	141330	152734	183293	178279	158319	188914
AP-1 complex subunit gamma-1	P22892	VLAINILGR	9.59	66.6	2	484.816	74.78	144933	165608	181114	152531	150992	190882
AP-1 complex subunit gamma-1	P22892	LVPQLVR	11.17	81.5	2	412.771	40.12	72811.7	62153.5	80107.7	77673.6	75607.6	95644.3
AP-1 complex subunit gamma-1	P22892	VVSIYGSSIDVELQQR	9.45	71.5	2	896.976	81.73	39848.9	43775.9	48833.3	42387.7	48445.8	56674.7
AP-1 complex subunit gamma-1	P22892	NVGNAILYETVLTIMDIK	12.9	67.1	3	669.699	130.8	63657.3	60716.9	62653.6	43863.6	72623.2	78109.5
AP-1 complex subunit gamma-1	P22892	VLTTAGSYVR	11.5	83.4	2	533.798	32.22	104899	101441	103198	114540	94973.2	91498.5
AP-1 complex subunit mu-1 Count								9
AP-1 complex subunit mu-1	P35585	ILQEYITQEGHK	17.48	87	3	486.924	36.92	297536	302600	382782	367388	284771	306054
AP-1 complex subunit mu-1	P35585	LETGAPRPPATVTNAVSWR	13.73	74.9	3	675.029	60.73	203105	226980	250384	230627	168593	212480
AP-1 complex subunit mu-1	P35585	FEIPYFTTSGIQVR	18.19	84.1	3	553.291	107.03	187839	202680	204288	177206	230194	261801
AP-1 complex subunit mu-1	P35585	HNNLYLVATSK	12.43	74.3	3	420.563	29.53	146866	143657	173954	159855	125227	136924
AP-1 complex subunit mu-1	P35585	PLIWIESVIEK	10.92	78.9	2	663.887	105.95	94797.1	96174.3	136285	88978.1	118389	145405
AP-1 complex subunit mu-1	P35585	EEEGmLSPILAHGGVR	11.62	90.5	3	570.954	49.08	59955.4	64135.7	75998.5	79485.8	84610.1	96893.1
AP-1 complex subunit mu-1	P35585	YITQNGDYQLR	20.32	89.8	2	685.839	41.03	115305	113434	137749	128265	102545	115704
AP-1 complex subunit mu-1	P35585	GDVDMSEVEHFMPILMEK	14.27	76.5	3	702.99	113.48	57728.5	45389.8	66567.8	36847.1	25053.9	0.930573
AP-1 complex subunit mu-1	P35585	IEYMVK	12.4	86.4	2	391.71	29.13	83628.3	75448.1	103948	74779.3	54359.5	54895.4
AP-1 complex subunit sigma-1A Count								2
AP-1 complex subunit sigma-1A	P61967	ELMQVVLAR	10.82	69.2	2	529.805	65.6	221037	238213	264062	229811	190604	193446
AP-1 complex subunit sigma-1A	P61967	AIEQADLLQEEDESPR	22.42	94.7	2	921.939	59.73	210631	213598	250430	238361	182508	201323
AP-2 complex subunit alpha-1 Count								4
AP-2 complex subunit alpha-1	P17426	VGGYILGEFGNLIAGDPR	18.28	86	2	924.486	117.03	248142	296847	284787	220678	269555	273670
AP-2 complex subunit alpha-1	P17426	ALLLSTYIK	11.2	78.5	2	511.318	74.13	185233	207940	224337	229579	202675	230779
AP-2 complex subunit alpha-1	P17426	IAGDYVSEEVWYR	13.98	74.1	2	793.878	76.92	51760	67420.9	0.805565	60487.4	63998	75222.8
AP-2 complex subunit alpha-1	P17426	LLGFGSALLDNVDPNPENFVGAGIIQTK	17.75	89.8	3	967.178	126.02	91512.8	120122	101521	94897.5	108363	120504
AP-2 complex subunit alpha-2 Count								10
AP-2 complex subunit alpha-2	P17427	ILVAGDTMDSVK	16.07	87.2	2	624.829	52.08	1.01548e+06	1.3873e+06	1.19189e+06	1.61101e+06	1.66813e+06	1.86675e+06
AP-2 complex subunit alpha-2	P17427	WKQLSNPQQEVQNIFK	10.12	100	3	663.018	81.83	348170	234663	268081	215484	242307	244323
AP-2 complex subunit alpha-2	P17427	LPITLNK	11.31	66.8	2	399.758	38.37	233779	282501	249720	294309	213230	228489
AP-2 complex subunit alpha-2	P17427	LSTVASTDILATVLEEmPPFPER	15.15	77.4	3	844.768	123.97	241931	327436	278607	304317	409053	494047
AP-2 complex subunit alpha-2	P17427	QLSNPQQEVQNIFK	10.31	66.8	2	836.936	77.08	145336	166430	173043	194789	132201	151744
AP-2 complex subunit alpha-2	P17427	FVNLFPEVK	13.34	76.1	2	546.808	81.07	133218	155339	165527	156176	139186	155998
AP-2 complex subunit alpha-2	P17427	IVTSASTDLQDYTYYFVPAPWLSVK	18.04	87.8	3	955.485	126.83	221596	282177	236042	208852	232239	296007
AP-2 complex subunit alpha-2	P17427	ATIQDVLR	11.34	67	2	458.267	48.53	164126	204816	203946	221035	160393	185933
AP-2 complex subunit alpha-2	P17427	SSPLIQFNLLHSK	14.73	86.1	3	495.28	71.13	169316	160427	181331	188794	142624	174230
AP-2 complex subunit alpha-2	P17427	LSTVASTDILATVLEEMPPFPER	16.99	89.5	3	839.437	129.48	113451	128206	109038	83892.6	117779	117407
AP-2 complex subunit beta Count								6
AP-2 complex subunit beta	Q9DBG3	YESIIATLCENLDSLDEPDAR	10.17	84.8	3	808.713	122.98	528007	510767	520012	410725	178166	169226
AP-2 complex subunit beta	Q9DBG3	LAPPLVTLLSGEPEVQYVALR	16.15	91.9	3	755.767	124.73	340768	349771	332669	277778	374771	397115
AP-2 complex subunit beta	Q9DBG3	LLSTDPVTAK	9.17	78.4	2	522.8	33.48	192152	208268	217436	230937	149331	167292
AP-2 complex subunit beta	Q9DBG3	FLELLPK	11.94	81.5	2	430.268	72.72	120828	124990	135693	147270	113022	136722
AP-2 complex subunit beta	Q9DBG3	AVWLPAVK	14.2	81.4	2	442.274	59.67	132925	161033	158674	150711	108907	133772
AP-2 complex subunit beta	Q9DBG3	GLEISGTFTHR	13.43	78.4	3	406.547	40.07	68259.2	77065.4	78452.2	86485.5	61191.5	71480.1
AP-2 complex subunit mu Count								5
AP-2 complex subunit mu	P84091	SNIWLAAVTK	14.97	79	2	551.816	69.27	491254	125613	374009	131843	158765	218233
AP-2 complex subunit mu	P84091	LNYSDHDVIK	13.46	80.7	3	401.872	27.93	180597	217431	235244	245325	127850	145138
AP-2 complex subunit mu	P84091	DIILPFR	9.7	86.4	2	437.263	84.25	181567	228482	228126	229270	182562	203461
AP-2 complex subunit mu	P84091	SNFKPSLLAQK	14.11	83.5	3	411.571	30.92	57998.3	122270	107461	126879	0.834798	64807.9
AP-2 complex subunit mu	P84091	MIGGLFIYNHK	14.66	82.5	3	431.566	60.93	76461.1	84230.4	84561.8	80950.7	60203.1	66777.8
AP-2 complex subunit sigma Count								2
AP-2 complex subunit sigma	P62743	LIEEVHAVVTVR	11.66	73.3	3	455.601	50.72	84533.7	103845	97755.3	106171	90522.1	103561
AP-2 complex subunit sigma	P62743	QLLMLQSLE	10.01	79.6	2	537.797	105.8	80275.2	95450.8	98100.8	88651.7	65674.3	63179.4
APOBEC1 complementation factor Count								17
APOBEC1 complementation factor	Q5YD48	LAPQILEEICQK	18.15	91.5	2	721.39	76.13	674456	755575	658506	772784	760471	747693
APOBEC1 complementation factor	Q5YD48	QAVTLGQDLAAYTTYEVYPTFALTTR	13.26	76	3	965.159	123.23	783799	812867	748538	679347	1.04985e+06	1.01446e+06
APOBEC1 complementation factor	Q5YD48	DLFEDELIPLCEK	12.55	72.3	2	810.895	112.48	586459	727796	613040	680910	696324	704824
APOBEC1 complementation factor	Q5YD48	LLGVCASVDNCR	15.36	76.6	2	682.326	47.85	389402	444915	326354	483858	479777	433897
APOBEC1 complementation factor	Q5YD48	KVTEGVVDVIVYPSAADK	15.04	78.3	3	630.679	64.72	373958	455424	391327	479597	402990	361978
APOBEC1 complementation factor	Q5YD48	QLNNYEIR	11.08	71.4	2	525.272	28.97	355045	393419	350561	414182	372567	339742
APOBEC1 complementation factor	Q5YD48	LSAYVDEAK	13.06	82.1	2	498.256	25.7	422590	392749	361317	417225	411743	377948
APOBEC1 complementation factor	Q5YD48	NLMLSTSEEMIEK	14.97	78.1	2	762.868	71.3	240110	195577	216519	241397	122670	129687
APOBEC1 complementation factor	Q5YD48	LYDLLPGMELTPMNTVSLKPQGIK	18.46	91.2	3	886.813	110.62	193971	188550	173022	122239	99277.4	77051.4
APOBEC1 complementation factor	Q5YD48	TGYSLVQENGQR	13.14	73.4	2	676.334	31.92	177295	166277	149621	196837	166733	156211
APOBEC1 complementation factor	Q5YD48	IQLWGHPIAVDWAEPEVEVDEDTmSSVK	19.91	94.1	3	1066.18	108.97	99692	133940	87134.7	83410.5	146345	209518
APOBEC1 complementation factor	Q5YD48	YGGPPPGWDSTPPER	17.85	77.6	2	806.873	50.68	88869.8	93482.4	82078.1	101303	81437	81145
APOBEC1 complementation factor	Q5YD48	VTEGVVDVIVYPSAADK	10.03	68	2	881.467	79.33	226762	197574	224483	194087	319570	230116
APOBEC1 complementation factor	Q5YD48	IRDYAFVHFSNR	14.23	75.2	4	381.948	42.98	221593	196909	153541	201969	181784	165215
APOBEC1 complementation factor	Q5YD48	VTEGVVDVIVYPSAADK	10.03	68	2	881.467	79.33 MsChip+79.079	161329	145851	141638	153243	198474	162990
APOBEC1 complementation factor	Q5YD48	qAVTLGQDLAAYTTYEVYPTFALTTR	13.58	80.1	3	959.483	131.9	52761.6	50488.5	45204.3	43850.7	0.834798	0.930573
APOBEC1 complementation factor	Q5YD48	IQLWGHPIAVDWAEPEVEVDEDTMSSVK	14.6	70.7	3	1060.84	114.75	142744	134809	95908.9	0.991874	0.834798	0.930573
Apolipoprotein A-I Count								6
Apolipoprotein A-I	Q00623	VAPLGAELQESAR	18.31	83.6	2	670.862	47.73	843325	728935	1.03932e+06	919603	652131	509848
Apolipoprotein A-I	Q00623	DFANVYVDAVK	16.92	91	2	620.814	73.02	708890	574491	857704	794318	621121	488729
Apolipoprotein A-I	Q00623	LSPVAEEFR	15.04	85.9	2	524.277	45.03	305155	378361	317465	530690	491420	514864
Apolipoprotein A-I	Q00623	VQPYLDEFQK	10.66	87	2	633.822	55.75	611593	509245	747766	652471	486609	375282
Apolipoprotein A-I	Q00623	DFWDNLEK	13.88	80.1	2	533.746	83.63	464587	387115	608345	467436	369394	311686
Apolipoprotein A-I	Q00623	WKEDVELYR	12.79	65.4	3	413.212	43.5	318396	248879	362334	267339	250403	185679
Apolipoprotein A-II Count								1
Apolipoprotein A-II	P09813	SAGTSLVNFFSSLMNLEEK	15.67	87.9	3	692.01	129.67	215173	95866.4	97801.2	51446.5	186507	117227
Apolipoprotein A-IV Count								3
Apolipoprotein A-IV	P06728	ATIDQNLEDLRR	12.53	81.7	3	481.923	44.92	170147	170661	149805	270660	106639	0.930573
Apolipoprotein A-IV	P06728	NLAPLVEDVQSK	15.66	88.2	2	656.859	56.87	137111	150845	126913	230140	94580.8	49742.8
Apolipoprotein A-IV	P06728	EVTSDQVANVVWDYFTQLSNNAK	18.58	86.4	3	876.757	130.03	123660	134516	99581.5	117358	110974	64478.5
Apolipoprotein C-I Count								2
Apolipoprotein C-I	P34928	DLSGTLESIPDK	13.18	75	2	637.827	70.73	388964	294017	387572	26840.1	301676	360464
Apolipoprotein C-I	P34928	APDLSGTLESIPDK	14.4	80.3	2	721.872	70.3	244610	70101.5	188180	72418.6	175612	187720
Apolipoprotein C-III Count								4
Apolipoprotein C-III	P33622	TVQDALSSVQESDIAVVAR	24.53	90.1	2	994.518	85.58	565706	511574	680932	425906	417417	409981
Apolipoprotein C-III	P33622	EEVEGSLLLGSVQGYMEQASK	17.89	79.7	2	1127.55	112.78	319038	289463	376391	201048	190825	198523
Apolipoprotein C-III	P33622	FTGFWDSNPEDQPTPAIES	14	85.1	2	1069.47	110.7	231564	207350	279461	126155	138209	160822
Apolipoprotein C-III	P33622	GWMDNHFR	13.17	65.1	3	354.824	39.47	92072.6	69295.5	102056	50988.2	29313.9	0.930573
Apolipoprotein E Count								10
Apolipoprotein E	P08226	LQAEIFQAR	11.79	75.8	2	538.298	48.15	937859	366857	987544	353242	896558	889835
Apolipoprotein E	P08226	ELEEQLGPVAEETR	17.47	94.5	2	800.397	56.37	690349	230795	701325	242722	576136	595064
Apolipoprotein E	P08226	IQASVATNPIITPVAQENQ	15.85	78.2	2	997.531	83.25	636088	176642	556898	215865	477783	472568
Apolipoprotein E	P08226	TANLGAGAAQPLRDR	12.96	86.5	3	504.274	26.58	514987	211646	573786	235803	428393	410108
Apolipoprotein E	P08226	NEVHTMLGQSTEEIR	12.8	84.4	2	872.42	41.82	640881	192786	617564	203184	347518	286370
Apolipoprotein E	P08226	EGEPEVTDQLEWQSNQPWEQALNR	20.17	89.4	3	961.778	103.47	398892	143228	417344	129673	327060	373093
Apolipoprotein E	P08226	TANLGAGAAQPLR	14.15	73.7	2	620.344	32.43	374779	105461	332946	99572.2	256370	282688
Apolipoprotein E	P08226	GWFEPIVEDmHR	15.86	79.7	3	511.238	66.58	245634	60202.5	253988	52970	286274	357247
Apolipoprotein E	P08226	NEVHTmLGQSTEEIR	16.28	82.6	3	587.281	28.73	371568	153201	395784	0.991874	404372	438540
Apolipoprotein E	P08226	GWFEPIVEDMHR	14.58	82.2	3	505.906	81.3	329280	105952	334414	74449.1	125084	194132
Apoptosis inhibitor 5 Count								2
Apoptosis inhibitor 5	O35841	NYGILADATEQVGQHK	13.25	70.2	3	581.96	56.07	85373.8	100551	86593.4	115077	87628.6	79155.4
Apoptosis inhibitor 5	O35841	GTLGGLFSQILQGEDIVR	14.19	83.5	3	635.014	124.42	188714	245559	193457	205623	279158	264566
Apoptosis-inducing factor 1, mitochondrial Count								6
Apoptosis-inducing factor 1, mitochondrial	Q9Z0X1	SQASGIEVIQLFPEK	12.86	76	3	549.298	91.67	195055	261210	227960	190082	217473	159658
Apoptosis-inducing factor 1, mitochondrial	Q9Z0X1	AIASATEGGSVPQIR	21.94	91.7	2	728.891	43.68	249673	308847	285805	267801	257603	184990
Apoptosis-inducing factor 1, mitochondrial	Q9Z0X1	SITVIGGGFLGSELACALGR	15.12	72.2	2	989.525	121.77	197233	303224	272581	195052	340584	254822
Apoptosis-inducing factor 1, mitochondrial	Q9Z0X1	ELWFSDDPNVTK	16.99	81.9	2	725.846	75.73	155972	191885	191576	167847	155896	128069
Apoptosis-inducing factor 1, mitochondrial	Q9Z0X1	VETDHIVTAVGLEPNVELAK	13.75	87.8	3	712.051	77.03	187983	0.860257	186351	183186	190740	130773
Apoptosis-inducing factor 1, mitochondrial	Q9Z0X1	LVPLVR	10	94.3	2	348.742	35.67	98212.3	110129	117281	125454	95627.7	106004
Apoptosis-stimulating of p53 protein 1 Count								1
Apoptosis-stimulating of p53 protein 1	Q62415	LGIEIGK	13.29	92.5	2	365.229	42.53	452945	476642	489309	574774	0.834798	566445
Aquaporin-1 Count								1
Aquaporin-1	Q02013	VWTSGQVEEYDLDADDINSR	24.32	90.9	2	1156.52	79.45	365547	494578	449272	405329	345402	281811
Arginase-1 Count								20
Arginase-1	Q61176	DHGDLAFVDVPNDSSFQIVK	19.48	89.7	2	1102.04	96.63	3.32257e+06	3.01125e+06	2.64292e+06	2.71209e+06	2.48244e+06	2.88468e+06
Arginase-1	Q61176	SLEIIGAPFSK	18.81	94.3	2	581.329	76.63	2.72377e+06	2.84141e+06	2.7317e+06	2.94472e+06	2.76659e+06	2.7332e+06
Arginase-1	Q61176	STVNTAVALTLACFGTQR	19.9	92.7	3	637.332	99.73	2.38074e+06	2.40665e+06	2.10239e+06	1.91227e+06	2.34479e+06	2.53764e+06
Arginase-1	Q61176	VSVVLGGDHSLAVGSISGHAR	23.47	100	4	505.275	52.65	2.4134e+06	2.48191e+06	2.09097e+06	2.1685e+06	2.03949e+06	1.99356e+06
Arginase-1	Q61176	ANEELAGVVAEVQK	21.16	95.8	2	728.886	63.42	2.14154e+06	2.0919e+06	1.98867e+06	2.02231e+06	1.79775e+06	1.76648e+06
Arginase-1	Q61176	TGLLSGLDIMEVNPTLGK	24.26	94.7	2	929.503	115.88	1.93771e+06	1.81542e+06	1.7223e+06	1.36977e+06	1.33123e+06	1.15634e+06
Arginase-1	Q61176	DVDPGEHYIIK	15.75	90.2	2	643.325	41.58	2.23936e+06	2.10578e+06	2.0594e+06	2.21503e+06	1.74833e+06	1.84709e+06
Arginase-1	Q61176	EGLYITEEIYK	17.22	89	2	679.348	75.27	1.78994e+06	1.7268e+06	1.667e+06	1.5987e+06	1.84503e+06	1.91971e+06
Arginase-1	Q61176	TGLLSGLDImEVNPTLGK	25.72	100	2	937.501	100.75	1.31577e+06	1.59807e+06	1.29064e+06	1.44319e+06	1.88781e+06	2.31631e+06
Arginase-1	Q61176	VMEETFSYLLGR	15.18	76.1	3	482.243	94.18	1.34963e+06	1.33161e+06	1.26567e+06	957275	829559	794807
Arginase-1	Q61176	DIVYIGLR	12.68	90.8	2	474.779	72.8	1.63553e+06	1.65796e+06	1.72579e+06	1.57951e+06	1.7804e+06	1.84331e+06
Arginase-1	Q61176	GKFPDVPGFSWVTPCISAK	19.71	96.4	3	698.356	98.92	658265	961785	854271	778507	570926	754315
Arginase-1	Q61176	VmEETFSYLLGR	16.7	70.4	2	730.858	82.07	926002	1.08783e+06	902774	1.09848e+06	1.30341e+06	1.6366e+06
Arginase-1	Q61176	VHPDLCVIWVDAHTDINTPLTTSSGNLHGQPVSFLLK	15.52	84.1	5	817.222	110.05	632390	589465	523168	368814	438973	354273
Arginase-1	Q61176	RPIHLSFDVDGLDPAFTPATGTPVLGGLSYR	12.79	82.3	4	818.179	109.83	635806	500318	484081	340810	561447	673836
Arginase-1	Q61176	FPDVPGFSWVTPCISAK	16.22	84.6	2	954.472	117.73	267989	180809	192560	138102	225895	267713
Arginase-1	Q61176	YFSMTEVDK	14.19	72	2	560.255	48.38	827055	734508	782332	634840	492083	471759
Arginase-1	Q61176	PGTDYLKPPK	16.61	83.3	3	372.541	26.93	341959	151786	180108	189956	222607	223162
Arginase-1	Q61176	PAFTPATGTPVLGGLSYR	11.88	72	3	602.325	85.28	142458	135364	120444	115158	121660	127700
Arginase-1	Q61176	KRPIHLSFDVDGLDPAFTPATGTPVLGGLSYR	14.35	79.5	4	850.203	100	643564	750223	775806	607166	491204	742003
Argininosuccinate lyase Count								16
Argininosuccinate lyase	Q91YI0	AEMQQILQGLDK	11.66	70.7	2	687.358	76.15	541492	616419	617765	569134	439274	398163
Argininosuccinate lyase	Q91YI0	QALSPDMLATDLAYYLVR	20.75	94.6	3	680.687	128.05	909980	768037	694814	479461	721394	618833
Argininosuccinate lyase	Q91YI0	VAEEWAQGTFK	20.89	85.9	2	633.312	50.7	709590	706597	655996	653410	516428	561861
Argininosuccinate lyase	Q91YI0	HLWNVDVQGSK	13.54	85.1	3	428.223	38.27	552363	565102	496585	509141	412710	438750
Argininosuccinate lyase	Q91YI0	KNPDSLELIR	12.92	80	3	395.559	35.62	533337	520804	483928	500040	424521	416261
Argininosuccinate lyase	Q91YI0	DVLFPGYTHLQR	15.81	88.3	3	482.589	64	413910	455387	364899	396597	365912	320772
Argininosuccinate lyase	Q91YI0	EFSFVQLSDAYSTGSSLMPQK	18.41	90.7	3	774.703	111.97	424674	400254	374485	298307	249354	241417
Argininosuccinate lyase	Q91YI0	SSVEWQIR	15.15	70	2	502.762	42.87	519962	512840	454032	471935	394233	445925
Argininosuccinate lyase	Q91YI0	MAEDLILYGTK	18.4	88.6	2	627.326	68.88	502233	491870	481423	436563	359427	339669
Argininosuccinate lyase	Q91YI0	FNSSISYDR	12.28	77.1	2	544.754	33.1	463463	445200	417487	430688	370868	382132
Argininosuccinate lyase	Q91YI0	DVLFPGYTHLQR	15.81	88.3	3	482.589	64 MsChip+64.858	345490	449379	312189	482560	387830	338282
Argininosuccinate lyase	Q91YI0	AEAERDVLFPGYTHLQR	11.85	84.6	3	668.01	52.43	269635	326568	278153	283245	201503	186182
Argininosuccinate lyase	Q91YI0	RINVLPLGSGAIAGNPLGVDR	13.2	84.1	3	697.067	84.98	327313	323846	283315	253548	240637	238859
Argininosuccinate lyase	Q91YI0	EFSFVQLSDAYSTGSSLmPQK	13.52	78.9	2	1169.55	101.15	230088	261077	216443	250266	301473	332540
Argininosuccinate lyase	Q91YI0	WSHWILSHAVALTR	9.85	67.9	4	419.981	69.4	157551	137139	148930	121733	109124	121435
Argininosuccinate lyase	Q91YI0	INVLPLGSGAIAGNPLGVDR	14.2	81.5	2	967.047	101.15	173825	159749	154565	129363	138374	147350
Argininosuccinate synthase Count								25
Argininosuccinate synthase	P16460	EFVEEFIWPAVQSSALYEDR	27	100	3	805.722	124.53	1.4301e+07	1.50545e+07	1.24116e+07	9.6054e+06	1.4793e+07	1.6436e+07
Argininosuccinate synthase	P16460	VFIEDVSK	18.47	94.2	2	468.756	41.53	9.50734e+06	8.63321e+06	8.49976e+06	8.52877e+06	8.36483e+06	7.85366e+06
Argininosuccinate synthase	P16460	FELTCYSLAPQIK	23.55	96.8	2	785.403	86.52	9.8867e+06	1.11236e+07	8.81505e+06	8.48751e+06	8.7253e+06	8.69573e+06
Argininosuccinate synthase	P16460	EQGYDVIAYLANIGQK	22.75	100	2	891.457	114.25	8.0543e+06	6.60183e+06	6.27858e+06	5.09227e+06	6.59968e+06	6.7506e+06
Argininosuccinate synthase	P16460	QHGIPIPVTPK	10.36	66.2	2	593.851	36.43	5.73295e+06	4.6919e+06	4.57369e+06	5.73891e+06	4.39802e+06	4.84996e+06
Argininosuccinate synthase	P16460	APNSPDVLEIEFKK	24.32	97.3	3	529.619	60.02	7.58942e+06	8.6999e+06	7.02635e+06	7.04951e+06	7.02347e+06	6.66052e+06
Argininosuccinate synthase	P16460	FAELVYTGFWHSPECEFVR	24.18	98.8	3	792.037	102.6	3.70548e+06	3.46999e+06	3.64188e+06	2.82984e+06	2.86452e+06	3.03831e+06
Argininosuccinate synthase	P16460	VQVSVFK	14.63	77.1	2	403.742	35.23	5.68948e+06	5.25511e+06	4.8934e+06	4.99217e+06	4.68376e+06	4.87863e+06
Argininosuccinate synthase	P16460	VIAPWR	16.03	90.2	2	371.224	37.82	5.06387e+06	5.08477e+06	4.62596e+06	4.54693e+06	4.25511e+06	4.52749e+06
Argininosuccinate synthase	P16460	IDIVENR	14.84	90.6	2	429.738	27.22	5.15509e+06	2.90144e+06	2.05355e+06	4.78811e+06	2.48816e+06	5.78153e+06
Argininosuccinate synthase	P16460	APNSPDVLEIEFK	21.88	97.3	2	729.877	79.57	4.18522e+06	3.67528e+06	3.22725e+06	3.03641e+06	4.20229e+06	4.03453e+06
Argininosuccinate synthase	P16460	MPEFYNR	12.24	85.3	2	478.718	38.62	4.23238e+06	3.94083e+06	3.6035e+06	3.44021e+06	2.97868e+06	2.72754e+06
Argininosuccinate synthase	P16460	YLLGTSLARPCIAR	13.53	83.7	3	530.964	59.28	3.40314e+06	4.37332e+06	3.45903e+06	3.56097e+06	2.83965e+06	2.69919e+06
Argininosuccinate synthase	P16460	YLLGTSLAR	16.51	94.9	2	497.29	53.92	4.35519e+06	4.14687e+06	3.63875e+06	3.3458e+06	3.64737e+06	3.61841e+06
Argininosuccinate synthase	P16460	SPWSMDENLMHISYEAGILENPK	24.27	95.2	3	887.749	108.62	2.80837e+06	2.29251e+06	2.02138e+06	1.14312e+06	1.04323e+06	905948
Argininosuccinate synthase	P16460	GRNDLMEYAK	12.18	92.4	2	598.79	28.47	2.87049e+06	2.21743e+06	2.42805e+06	2.00127e+06	1.35809e+06	1.17767e+06
Argininosuccinate synthase	P16460	GIYETPAGTILYHAHLDIEAFTmDR	24.84	98.3	4	713.35	113.07	732386	832966	797225	576360	1.05382e+06	1.30817e+06
Argininosuccinate synthase	P16460	TTSLELFmYLNEVAGK	22.72	95.5	2	916.461	117.27	938407	1.14436e+06	1.0506e+06	1.01119e+06	1.78342e+06	2.069e+06
Argininosuccinate synthase	P16460	SPWSMDENLmHISYEAGILENPK	26.36	93.5	3	893.081	98.18	1.7189e+06	2.00077e+06	1.69242e+06	1.34019e+06	1.62692e+06	1.74262e+06
Argininosuccinate synthase	P16460	EQGYDVIAYLANIGQKEDFEEAR	21.1	95.5	3	886.761	114.8	549921	1.54927e+06	987958	1.0179e+06	601126	672892
Argininosuccinate synthase	P16460	YLLGTSLARPC	15.92	91.1	2	625.832	64.55	1.70973e+06	1.22266e+06	1.21015e+06	1.01497e+06	1.38834e+06	1.27829e+06
Argininosuccinate synthase	P16460	GIYETPAGTILYHAHLDIEAFTMDR	22.71	96.4	4	709.351	115.8	431985	450858	269514	296536	303624	304130
Argininosuccinate synthase	P16460	qHGIPIPVTPK	15.3	92.1	2	585.338	56.75	1.53394e+06	1.51103e+06	1.35023e+06	1.32761e+06	1.17867e+06	1.15621e+06
Argininosuccinate synthase	P16460	ESPLSLYNEELVSMNVQGDYEPIDATGFININSLR	14.78	70.9	3	1309.97	128.47	500980	458228	241435	110335	508346	586811
Argininosuccinate synthase	P16460	NDLMEYAK	11.24	75.4	2	492.229	40.3	459441	354860	352756	311709	229779	226774
Arginyl-tRNA synthetase, cytoplasmic Count								9
Arginyl-tRNA synthetase, cytoplasmic	Q9D0I9	IVFVPGCSVPLTIVK	14.27	86.2	2	814.976	98.17	243168	309250	277297	346266	294186	328977
Arginyl-tRNA synthetase, cytoplasmic	Q9D0I9	LNDYIFSFDK	15.58	89	2	631.309	84.78	233458	257048	242332	306084	255364	264629
Arginyl-tRNA synthetase, cytoplasmic	Q9D0I9	VEIAGPGFINVHLR	17.54	88.2	3	507.956	75.05	176806	198156	158629	222058	193827	227275
Arginyl-tRNA synthetase, cytoplasmic	Q9D0I9	LFEFAGYDVLR	14.39	81.4	2	665.346	102.17	158218	206573	192364	232020	209755	226435
Arginyl-tRNA synthetase, cytoplasmic	Q9D0I9	SDGGYTYDTSDLAAIK	15.22	82.6	2	838.886	68.13	130050	150091	113572	182946	120881	140916
Arginyl-tRNA synthetase, cytoplasmic	Q9D0I9	NCGCLEASPSLEQLREENLK	17.17	81.9	3	783.039	63.48	132642	139084	131922	198138	110490	111019
Arginyl-tRNA synthetase, cytoplasmic	Q9D0I9	GFDILGIKPVQR	15.46	90.8	3	448.266	70.7	85083.9	121989	114269	154251	98356.7	116145
Arginyl-tRNA synthetase, cytoplasmic	Q9D0I9	DFVSEQLTSLLVNGVQLPVLGDK	17.74	88.2	3	824.451	133.18	214792	295987	209389	241151	378601	379323
Arginyl-tRNA synthetase, cytoplasmic	Q9D0I9	ALTAEIDR	10.73	83.3	2	444.743	28.75	41548.4	46707.7	46233	45580.5	43514.6	47971
Arylacetamide deacetylase Count								15
Arylacetamide deacetylase	Q99PG0	VQALIYPALQALDTNVPSQQEGSHFPVLTR	24.65	97.9	3	1098.25	111.9	1.98673e+06	2.02917e+06	1.72997e+06	1.5321e+06	1.71829e+06	1.58497e+06
Arylacetamide deacetylase	Q99PG0	ACPLLANDNILHHLPK	18.66	81.1	4	457.249	64.3	2.92854e+06	2.77886e+06	2.64965e+06	2.54935e+06	2.65417e+06	2.26021e+06
Arylacetamide deacetylase	Q99PG0	WFLQEDVLEK	18.16	82.4	2	653.838	86.65	2.17317e+06	2.43173e+06	2.00959e+06	1.98209e+06	2.54524e+06	2.13032e+06
Arylacetamide deacetylase	Q99PG0	LDAVVVSTDYGLAPK	18.55	98	2	774.419	76.1	2.34671e+06	2.21452e+06	2.05092e+06	2.24148e+06	2.67951e+06	2.213e+06
Arylacetamide deacetylase	Q99PG0	YPGFIDVK	18.24	95.9	2	469.753	57.45	2.43569e+06	2.58014e+06	2.26689e+06	2.4464e+06	2.82778e+06	2.16177e+06
Arylacetamide deacetylase	Q99PG0	NQYLSWLIK	12.94	76.9	2	582.824	88.32	1.69164e+06	1.85222e+06	1.55152e+06	1.43846e+06	1.91776e+06	1.71468e+06
Arylacetamide deacetylase	Q99PG0	RVGVSGDSAGGNLAAAVTQQLIQDPDVK	23	97.9	3	922.817	90.48	918585	1.02576e+06	924808	858168	852663	718288
Arylacetamide deacetylase	Q99PG0	VVWETAFVK	17.42	82.9	2	539.8	68.75	1.40751e+06	1.16457e+06	1.11144e+06	1.03085e+06	1.35443e+06	1.21971e+06
Arylacetamide deacetylase	Q99PG0	VGVSGDSAGGNLAAAVTQQLIQDPDVK	24.47	100	3	870.784	106.9	882100	802154	805092	704395	823424	748846
Arylacetamide deacetylase	Q99PG0	FWSEYFTTDR	13.73	67.7	2	676.301	79.45	938080	897851	844548	767132	905603	794305
Arylacetamide deacetylase	Q99PG0	TYIITCQYDVLRDDGLmYVK	18.02	89.2	3	828.071	92.97	400985	455382	379397	449542	617062	549348
Arylacetamide deacetylase	Q99PG0	TYIITCQYDVLRDDGLMYVK	20.45	95.4	3	822.74	98.05	650220	641507	651155	494951	494281	335615
Arylacetamide deacetylase	Q99PG0	TYIITCQYDVLR	19.13	88.6	2	772.893	76.33	552473	505759	481347	508686	624012	475174
Arylacetamide deacetylase	Q99PG0	LQNVGVHVTHHHVEDGFHGTFSFPGLK	15.58	80.1	5	600.104	58.42	479166	308633	327482	291120	300278	246505
Arylacetamide deacetylase	Q99PG0	qFEDVYR	13.31	85.9	2	470.214	71.52	69144.5	65267.7	72425.9	66617.2	75083.3	61958.5
Asialoglycoprotein receptor 1 Count								9
Asialoglycoprotein receptor 1	P34927	DLTEDHSSLLLHVK	18.2	86.1	4	402.466	51.6	3.60769e+06	5.28903e+06	4.71533e+06	4.98945e+06	3.91121e+06	4.07195e+06
Asialoglycoprotein receptor 1	P34927	YCQLENAHLVVVTSR	22.41	89	2	894.957	51.77	2.78782e+06	3.70441e+06	3.28241e+06	3.58474e+06	3.01221e+06	3.09538e+06
Asialoglycoprotein receptor 1	P34927	DEQNFLQR	14.72	83.3	2	525.254	38.77	1.5928e+06	1.96342e+06	1.80881e+06	2.04898e+06	1.56554e+06	1.8611e+06
Asialoglycoprotein receptor 1	P34927	DYQDFQHLDNDNDHHQLR	18.53	79.2	5	462.804	37.7	1.48414e+06	1.79199e+06	1.6346e+06	2.06411e+06	1.10788e+06	930429
Asialoglycoprotein receptor 1	P34927	HmGPLNTWIGLTDQNGPWK	19.14	94.2	3	727.69	87.3	610802	962231	726173	740452	782482	1.0955e+06
Asialoglycoprotein receptor 1	P34927	SLSCQmAAFR	23.4	92.8	2	593.771	28.98	372708	555016	468550	601590	591323	755823
Asialoglycoprotein receptor 1	P34927	HMGPLNTWIGLTDQNGPWK	10.52	66.8	3	722.358	93.67	936273	1.13997e+06	1.12451e+06	614392	39332.3	541472
Asialoglycoprotein receptor 1	P34927	WVDGTDYETGFQNWRPEQPDNWYGHGLGGGEDCAHFTTDGR	24.57	91.6	5	946.404	95.03	364215	387855	266899	309247	0.834798	258209
Asialoglycoprotein receptor 1	P34927	TEDHSSLLLHVK	13.51	74.2	3	460.249	52.02	280657	373161	328203	357315	277976	293863
Asialoglycoprotein receptor 2 Count								6
Asialoglycoprotein receptor 2	P24721	ADHSTLLFHLK	15.27	78.3	4	321.179	40.37	1.411e+06	1.99956e+06	1.83179e+06	1.86431e+06	1.49894e+06	1.63027e+06
Asialoglycoprotein receptor 2	P24721	DGLTWAEADQYCQLENAHLLVINSR	23.38	90.5	3	972.803	109.22	671582	903369	798109	710883	602094	764071
Asialoglycoprotein receptor 2	P24721	DCQDIQQLDSEENDHQLSGDDEHGSHVQDPR	14.25	74.1	5	721.504	43.9	475005	477313	549090	804923	484453	402106
Asialoglycoprotein receptor 2	P24721	EEQDFVVK	11.06	82.8	2	497.248	30	758150	786176	880636	894462	727194	757608
Asialoglycoprotein receptor 2	P24721	WVDGTDYR	11.64	75.4	2	506.23	33.83	42022.5	516261	465714	498976	376963	423729
Asialoglycoprotein receptor 2	P24721	ADHSTLLFHLK	15.27	78.3	4	321.179	40.37 MsChip+40.704998	154864	142499	125463	149426	98916.9	129299
Asparaginyl-tRNA synthetase, cytoplasmic Count								3
Asparaginyl-tRNA synthetase, cytoplasmic	Q8BP47	NDPSLPEPACVK	13.44	74.8	2	663.822	44.47	80581.4	84675.2	81005.9	89474.9	66294.6	81266
Asparaginyl-tRNA synthetase, cytoplasmic	Q8BP47	KEDGTFYEFGDDIPEAPER	11.39	79.1	3	738.999	76.57	67319.7	77624.5	69189.2	82814.5	69083.7	71676.4
Asparaginyl-tRNA synthetase, cytoplasmic	Q8BP47	VFGWVHR	11.05	77.5	3	300.833	34.53	36903.8	38929.2	35700.2	39356.5	30621.2	40543.2
Aspartate aminotransferase, cytoplasmic Count								5
Aspartate aminotransferase, cytoplasmic	P05201	VGGVQSLGGTGALR	14.95	83.4	2	636.357	43.52	292651	300008	223943	233975	168552	166113
Aspartate aminotransferase, cytoplasmic	P05201	NLDYVATSIHEAVTK	11.92	76	2	830.931	63.4	293923	323200	272166	268588	197387	19216.3
Aspartate aminotransferase, cytoplasmic	P05201	APPSVFAQVPQAPPVLVFK	15	87.4	3	664.715	109.97	223806	252192	188466	176996	165038	157878
Aspartate aminotransferase, cytoplasmic	P05201	IVAATLSDPELFK	14.64	82.7	2	702.393	78.35	310817	359924	270160	274931	234041	214065
Aspartate aminotransferase, cytoplasmic	P05201	FLFPFFDSAYQGFASGDLEK	15.84	77	3	762.697	128.08	245408	217299	180576	122732	206835	209510
Aspartate aminotransferase, mitochondrial Count								2
Aspartate aminotransferase, mitochondrial	P05202	EYLPIGGLAEFCK	14.5	82.1	2	748.876	94.72	147611	160272	136206	133023	127191	104440
Aspartate aminotransferase, mitochondrial	P05202	FVTVQTISGTGALR	17.03	81.2	2	725.407	65.27	143256	136511	120123	119717	115609	98640.7
Aspartyl aminopeptidase Count								5
Aspartyl aminopeptidase	Q9Z2W0	LDNLHSCFCALQALIDSCASPASLAR	18.39	93.4	3	964.126	120.95	223294	298435	249134	229826	241521	306759
Aspartyl aminopeptidase	Q9Z2W0	ETACTTGVLQTLTLFK	15.21	70	2	891.969	105.3	89887.5	92666.1	94326	94090.1	92156.6	108279
Aspartyl aminopeptidase	Q9Z2W0	GTPEPGPLGATDER	14.31	80.2	2	698.839	34.88	86112.9	97009.6	86433.9	117867	76884.9	97286.8
Aspartyl aminopeptidase	Q9Z2W0	LVHIERPILR	14.22	87.2	4	312.2	32.77	79442.5	86363.9	72080.3	89100.9	73681.7	79659.8
Aspartyl aminopeptidase	Q9Z2W0	IPHLAIHLQR	15.07	75.9	4	300.186	37.68	45639.6	50696.7	42551.6	57155.7	48666.2	55518
Aspartyl-tRNA synthetase, cytoplasmic Count								18
Aspartyl-tRNA synthetase, cytoplasmic	Q922B2	IYVISLAEPR	14.9	87.4	2	580.837	71.63	385694	377866	396152	497473	408036	400754
Aspartyl-tRNA synthetase, cytoplasmic	Q922B2	FLEPTLR	11.78	78.1	2	438.253	47.27	431573	482706	447212	565752	476297	429800
Aspartyl-tRNA synthetase, cytoplasmic	Q922B2	IGSCTQQDVELHVQK	20.05	85.3	3	581.289	31.32	300035	306735	324636	409410	272024	234389
Aspartyl-tRNA synthetase, cytoplasmic	Q922B2	VFCIGPVFR	19.58	90.4	2	547.794	79.13	289009	335361	299469	359597	326140	297615
Aspartyl-tRNA synthetase, cytoplasmic	Q922B2	ESIIDVEGVVR	12.53	74.8	2	608.333	72.38	336268	345463	347344	429065	385487	369119
Aspartyl-tRNA synthetase, cytoplasmic	Q922B2	FQTEIQTVSK	14.77	74.1	2	590.814	34.72	384683	380201	391349	449688	350062	327171
Aspartyl-tRNA synthetase, cytoplasmic	Q922B2	GFVEIQTPK	13.28	85.3	2	509.782	47.05	350730	193643	363455	221708	255962	298687
Aspartyl-tRNA synthetase, cytoplasmic	Q922B2	QQQFNVQALVAVGDHASK	12.5	77.9	3	647.338	70.8	190962	174818	180805	233617	196279	173936
Aspartyl-tRNA synthetase, cytoplasmic	Q922B2	IHDPQLLTER	12.11	79.1	3	407.891	29.88	256295	274662	259254	323987	242235	207505
Aspartyl-tRNA synthetase, cytoplasmic	Q922B2	LPLQLDDAIRPEVEGEEDGR	16.69	84.3	3	751.045	79.67	256676	254220	230533	287694	228849	199600
Aspartyl-tRNA synthetase, cytoplasmic	Q922B2	QCFLVLR	11.46	84	2	468.26	57.33	255015	287610	249984	326576	281124	257196
Aspartyl-tRNA synthetase, cytoplasmic	Q922B2	EKYDTDFYVLDK	13.5	78	2	768.367	60.47	219044	193101	158446	145240	152070	96411.1
Aspartyl-tRNA synthetase, cytoplasmic	Q922B2	PREIVDAAEDYAK	12.77	68.1	3	492.916	40.62	203476	252384	241444	306675	218371	179529
Aspartyl-tRNA synthetase, cytoplasmic	Q922B2	LEYCEALAMLR	18.85	84.7	2	684.836	89.73	232356	263666	244756	251229	172758	162309
Aspartyl-tRNA synthetase, cytoplasmic	Q922B2	EKYDTDFYVLDK	13.5	78	2	768.367	60.47 MsChip+61.330997	173250	202046	166396	193755	182409	122512
Aspartyl-tRNA synthetase, cytoplasmic	Q922B2	QmCICADFEK	17.05	74.6	2	659.267	39.03	39931.2	51608.5	40417.6	66280	64919.7	66032.6
Aspartyl-tRNA synthetase, cytoplasmic	Q922B2	VTMLFLGLHNVR	15.17	78	3	467.267	74.08	84895.7	90193.8	98879	87215.4	81846	63653.1
Aspartyl-tRNA synthetase, cytoplasmic	Q922B2	GFVEIQTPK	13.28	85.3	2	509.782	47.05 MsChip+47.086	179241	363178	292866	411854	57215.3	314603
Asporin Count								1
Asporin	Q99MQ4	SLYSAISLFNnPmK	9.82	80.6	3	534.601	53.35	276318	418978	372723	397566	337665	289220
Ataxin-2 Count								7
Ataxin-2	O70305	REEIMESVLFK	12.5	70.2	3	460.911	63.25	252788	266906	242385	283699	217061	237224
Ataxin-2	O70305	LQPSSTSESMDQLLSK	9.23	73	2	875.93	63.87	207608	201637	213274	204312	149264	145760
Ataxin-2	O70305	TSPAGGTWSSVVSGVPR	17.27	80.6	2	822.921	67.78	149204	150164	156664	143852	130920	155467
Ataxin-2	O70305	CSDFVVVQFK	13.25	74.1	2	614.805	70.83	143962	119914	149141	0.991874	150853	140824
Ataxin-2	O70305	RGPEVTSQGVQTSSPACK	14.83	91.5	3	630.311	20.85	134363	140453	151262	142643	124397	99547.1
Ataxin-2	O70305	REEIMESVLFK	12.5	70.2	3	460.911	63.25 MsChip+62.553005	83812.5	76358.2	84321.6	70057	67552.6	58477.2
Ataxin-2	O70305	REEIMESVLFK	12.5	70.2	3	460.911	63.25 MsChip+63.652004	263194	262460	246912	278202	215627	223104
Atlastin-1 Count								2
Atlastin-1	Q8BH66	IYQGEELPHPK	19.49	89.5	3	437.563	28.3	232681	213869	218910	267123	200876	195045
Atlastin-1	Q8BH66	GLLEYFK	17.08	89.3	2	435.242	74.22	251647	244430	226244	259905	288202	268449
Atlastin-2 Count								9
Atlastin-2	Q6PA06	NLVPLLLAPENLVEK	19.54	93.3	3	554.666	113.82	683905	766224	690646	704560	830592	731043
Atlastin-2	Q6PA06	YQDQLEAEIEETYANFIK	20.54	96.5	3	735.351	124.75	887931	823540	762910	710288	1.09448e+06	976217
Atlastin-2	Q6PA06	SMLQATAEANNLAAVAGAR	19.23	85.7	2	929.976	77.45	337873	303391	329729	341321	259617	200741
Atlastin-2	Q6PA06	HIHNCFSNLGCFLLPHPGLK	15.37	87.2	4	591.049	75.42	272860	0.860257	247036	259590	214415	239924
Atlastin-2	Q6PA06	DLVEYFK	12.22	85.9	2	457.237	71.37	273127	282921	289026	345378	320760	313903
Atlastin-2	Q6PA06	DIDEDFKR	16.37	89.7	3	346.501	26.9	294746	259621	286527	320375	281000	257610
Atlastin-2	Q6PA06	SmEQVCGGDKPYIAPSDLER	19.6	84.2	3	756.681	49.65	52248.7	96680.9	67404	128481	78339.9	75929.1
Atlastin-2	Q6PA06	PFQTLMFLIR	18.9	87.4	2	633.357	109.63	73613	58801.1	68237	52555.4	88220.5	77208.7
Atlastin-2	Q6PA06	SMEQVCGGDKPYIAPSDLER	19.87	90.4	3	751.349	56.88	78483.7	112211	105759	136116	0.834798	0.930573
Atlastin-3 Count								10
Atlastin-3	Q91YH5	PYLSPDILEEK	11.87	81.4	2	652.343	73.6	626260	444796	554984	609698	662835	546131
Atlastin-3	Q91YH5	EQLQALIPYVLNPSK	13.44	80	3	571.658	104.83	492483	556700	515690	469545	567769	591638
Atlastin-3	Q91YH5	GGSDPETTGIQIWSEVFTVK	18.54	91.6	3	717.692	123.22	639487	740328	604058	569491	744610	679184
Atlastin-3	Q91YH5	IYQGEDLPHPK	16.93	84.3	3	432.891	29.3	266759	242305	237919	273150	226921	206183
Atlastin-3	Q91YH5	ELGGAIDSGAAYVLEQASSHIGNSTQAAVR	18.7	90.7	3	991.495	106.4	247693	231454	222595	210341	241883	247281
Atlastin-3	Q91YH5	SMLQATAEANNLAAAASAK	20.58	89	2	916.962	69.68	297180	267780	263208	272908	218821	172632
Atlastin-3	Q91YH5	EQHSFELEER	9.92	70.7	3	435.202	26.25	314467	258021	261015	304257	247203	245007
Atlastin-3	Q91YH5	ELYENFCK	16.88	77.6	2	551.747	42.35	269008	254987	233789	286459	260680	232381
Atlastin-3	Q91YH5	SmLQATAEANNLAAAASAK	21.33	87.2	2	924.96	56.9	44857.7	50909.2	40614.9	58073.2	72993.8	63002.6
Atlastin-3	Q91YH5	NHIHSCFSDVTCFLLPHPGLQVATSPNFDGK	17.81	95.7	4	874.67	92.37	0.807752	266306	256021	238626	243341	127374
ATP synthase protein 8 Count								2
ATP synthase protein 8	P03930	IYLPHSLPQQ	15.56	86.2	2	598.327	57.5	911502	1.2293e+06	1.15129e+06	1.01016e+06	1.00469e+06	691615
ATP synthase protein 8	P03930	TPWELK	15.66	83.6	2	387.213	39.27	481637	682116	608751	551052	505969	381671
ATP synthase subunit alpha, mitochondrial Count								26
ATP synthase subunit alpha, mitochondrial	Q03265	EIVTNFLAGFEP	12.84	96	2	668.843	126.73	5.99513e+06	8.19128e+06	6.34955e+06	5.98807e+06	7.57937e+06	5.55133e+06
ATP synthase subunit alpha, mitochondrial	Q03265	EVAAFAQFGSDLDAATQQLLSR	26.25	100	2	1169.59	125.52	4.71131e+06	5.72514e+06	4.55093e+06	3.04631e+06	6.13634e+06	4.61435e+06
ATP synthase subunit alpha, mitochondrial	Q03265	FENAFLSHVISQHQSLLGNIR	23.91	88	4	603.321	91.45	2.79169e+06	3.18201e+06	2.72672e+06	1.713e+06	2.13655e+06	1.6112e+06
ATP synthase subunit alpha, mitochondrial	Q03265	TSIAIDTIINQK	13.27	81.5	2	658.875	68.82	3.03684e+06	4.04921e+06	3.59466e+06	3.29845e+06	3.8021e+06	2.74331e+06
ATP synthase subunit alpha, mitochondrial	Q03265	VVDALGNAIDGK	19.07	96.5	2	586.32	48.07	3.24809e+06	4.34202e+06	3.67453e+06	3.3894e+06	3.48683e+06	2.24784e+06
ATP synthase subunit alpha, mitochondrial	Q03265	RTGAIVDVPVGEELLGR	17.73	95.8	3	594.335	77.82	2.8828e+06	0.860257	3.2066e+06	2.88906e+06	3.0502e+06	2.09535e+06
ATP synthase subunit alpha, mitochondrial	Q03265	ILGADTSVDLEETGR	23.22	96.1	2	788.397	64.15	1.9704e+06	2.88282e+06	2.51798e+06	2.29416e+06	2.52267e+06	1.60155e+06
ATP synthase subunit alpha, mitochondrial	Q03265	AVDSLVPIGR	15.09	93.9	2	513.801	56.32	2.74781e+06	3.75973e+06	3.02037e+06	2.93475e+06	3.03524e+06	2.00814e+06
ATP synthase subunit alpha, mitochondrial	Q03265	EAYPGDVFYLHSR	23.02	95.7	3	518.584	61.15	1.97031e+06	2.75888e+06	2.17798e+06	2.00473e+06	2.06992e+06	1.35439e+06
ATP synthase subunit alpha, mitochondrial	Q03265	HALIIYDDLSK	18.67	86.7	2	644.351	53.02	1.6968e+06	2.44456e+06	1.99895e+06	1.85317e+06	1.87378e+06	1.28834e+06
ATP synthase subunit alpha, mitochondrial	Q03265	LELAQYR	13.43	83.7	2	446.748	36.77	1.903e+06	2.19896e+06	2.01682e+06	1.85232e+06	1.91589e+06	1.35326e+06
ATP synthase subunit alpha, mitochondrial	Q03265	TGTAEMSSILEER	12.05	75.4	2	712.34	59.03	2.4717e+06	2.55382e+06	2.16044e+06	2.07387e+06	1.57756e+06	1.29945e+06
ATP synthase subunit alpha, mitochondrial	Q03265	QGQYSPMAIEEQVAVIYAGVR	18.97	85.7	3	770.391	119	909308	1.54096e+06	952623	801554	752774	473189
ATP synthase subunit alpha, mitochondrial	Q03265	GmSLNLEPDNVGVVVFGNDK	20.79	90.3	2	1060.52	96.35	698776	1.21156e+06	833571	907840	1.38816e+06	988940
ATP synthase subunit alpha, mitochondrial	Q03265	GMSLNLEPDNVGVVVFGNDK	17.54	82.4	3	702.017	106.82	1.00145e+06	1.18937e+06	1.07522e+06	698296	873401	557760
ATP synthase subunit alpha, mitochondrial	Q03265	APGIIPR	14.43	85.6	2	362.229	26.73	1.36377e+06	549160	427877	1.63764e+06	671996	1.24717e+06
ATP synthase subunit alpha, mitochondrial	Q03265	QMSLLLR	10.31	73.3	2	430.755	52.47	1.11404e+06	1.30965e+06	1.17828e+06	919923	794152	499147
ATP synthase subunit alpha, mitochondrial	Q03265	TGTAEmSSILEER	18.97	80	2	720.338	35.67	537853	766914	593778	691386	865281	635155
ATP synthase subunit alpha, mitochondrial	Q03265	NVQAEEMVEFSSGLK	22.51	96.6	2	834.401	76.13	348435	518492	435713	393441	373516	284143
ATP synthase subunit alpha, mitochondrial	Q03265	TGAIVDVPVGEELLGR	12.68	87.7	2	812.949	93.78	703840	838183	688041	555191	703105	525543
ATP synthase subunit alpha, mitochondrial	Q03265	QGQYSPmAIEEQVAVIYAGVR	18.72	93.8	3	775.723	113.23	171024	239241	239130	191212	304374	265773
ATP synthase subunit alpha, mitochondrial	Q03265	YTIVVSATASDAAPLQYLAPYSGCSmGEYFR	16.18	94.9	3	1135.53	119.05	102586	218242	114113	140944	225197	175539
ATP synthase subunit alpha, mitochondrial	Q03265	KTGTAEMSSILEER	12.14	72.4	3	517.928	43.38	187430	244332	200599	137251	0.834798	0.930573
ATP synthase subunit alpha, mitochondrial	Q03265	ISVREPMQTGIK	13.95	90.9	3	453.587	33.4	142089	250464	197157	212557	118413	55069.4
ATP synthase subunit alpha, mitochondrial	Q03265	YTIVVSATASDAAPLQYLAPYSGCSMGEYFR	16.01	86.1	3	1130.2	122.65	258344	261076	227379	106089	221578	194085
ATP synthase subunit alpha, mitochondrial	Q03265	STVAQLVK	12.22	71	2	423.258	25.63	175017	0.860257	0.805565	429701	106426	294667
ATP synthase subunit b, mitochondrial Count								4
ATP synthase subunit b, mitochondrial	Q9CQQ7	PLPPLPEYGGK	14.2	88.7	2	584.324	60.35	863372	1.13661e+06	969592	878026	876077	653501
ATP synthase subunit b, mitochondrial	Q9CQQ7	LGLIPEEFFQFLYPK	21.14	89.5	3	614.334	130.43	636324	850480	571683	426472	1.13862e+06	870351
ATP synthase subunit b, mitochondrial	Q9CQQ7	IAQLEEVK	16.61	95.2	2	465.269	28.25	890851	983579	946642	828447	777776	562664
ATP synthase subunit b, mitochondrial	Q9CQQ7	RHYLFDVQR	11.66	74.9	3	411.888	29.27	172980	180363	168750	0.991874	131355	0.930573
ATP synthase subunit beta, mitochondrial Count								33
ATP synthase subunit beta, mitochondrial	P56480	IPVGPETLGR	17.66	93.1	2	519.801	45.17	3.00653e+06	3.97516e+06	3.33082e+06	3.122e+06	3.07868e+06	2.22812e+06
ATP synthase subunit beta, mitochondrial	P56480	AIAELGIYPAVDPLDSTSR	21.98	97.6	3	663.349	102.85	3.17871e+06	4.53142e+06	3.50642e+06	3.07988e+06	3.4981e+06	2.51566e+06
ATP synthase subunit beta, mitochondrial	P56480	SLQDIIAILGmDELSEEDK	24.53	97.5	3	712.352	127.35	2.9887e+06	3.48997e+06	3.24685e+06	2.63529e+06	6.31957e+06	4.68622e+06
ATP synthase subunit beta, mitochondrial	P56480	VVDLLAPYAK	18.21	95.4	2	544.821	69.32	2.62645e+06	3.2862e+06	3.02081e+06	2.53864e+06	2.85862e+06	2.05995e+06
ATP synthase subunit beta, mitochondrial	P56480	QFAPIHAEAPEFIEMSVEQEILVTGIK	20.9	94.1	3	1009.52	122.28	1.55002e+06	1.39093e+06	1.32562e+06	609235	1.2133e+06	870027
ATP synthase subunit beta, mitochondrial	P56480	FTQAGSEVSALLGR	21.16	92.9	2	718.381	73.77	2.2025e+06	2.57762e+06	2.37857e+06	2.07068e+06	2.4141e+06	1.68558e+06
ATP synthase subunit beta, mitochondrial	P56480	TVLIMELINNVAK	21.7	96	2	729.423	119.18	1.60428e+06	2.74161e+06	1.73056e+06	1.49732e+06	1.95844e+06	1.22211e+06
ATP synthase subunit beta, mitochondrial	P56480	VALTGLTVAEYFR	19.07	89.4	2	720.398	98.28	2.11268e+06	2.76024e+06	2.22409e+06	1.81168e+06	2.55279e+06	1.79679e+06
ATP synthase subunit beta, mitochondrial	P56480	FLSQPFQVAEVFTGHMGK	21.49	89.8	3	675.008	101.02	1.88677e+06	2.23564e+06	1.76836e+06	1.23165e+06	1.3141e+06	852912
ATP synthase subunit beta, mitochondrial	P56480	FLSQPFQVAEVFTGHmGK	20.05	91.1	3	680.34	90.57	1.21262e+06	1.88972e+06	1.34218e+06	1.26356e+06	1.93684e+06	1.56939e+06
ATP synthase subunit beta, mitochondrial	P56480	GFQQILAGEYDHLPEQAFYmVGPIEEAVAK	26.25	100	3	1122.88	120.37	1.48919e+06	2.52e+06	1.73671e+06	1.7442e+06	3.82326e+06	2.94604e+06
ATP synthase subunit beta, mitochondrial	P56480	GFQQILAGEYDHLPEQAFYMVGPIEEAVAK	23.06	92.8	3	1117.55	124.82	1.41842e+06	1.37676e+06	1.1083e+06	674927	1.19734e+06	898324
ATP synthase subunit beta, mitochondrial	P56480	IMDPNIVGNEHYDVAR	21.08	92.6	3	614.965	55.77	2.16438e+06	2.43e+06	2.21525e+06	1.68401e+06	1.27058e+06	713755
ATP synthase subunit beta, mitochondrial	P56480	IMNVIGEPIDER	16.42	89.5	2	693.358	64.77	1.56732e+06	1.78405e+06	1.69524e+06	1.28414e+06	1.05199e+06	651451
ATP synthase subunit beta, mitochondrial	P56480	GSITSVQAIYVPADDLTDPAPATTFAHLDATTVLSR	21.35	96.2	3	1238.97	119.07	1.15363e+06	1.92856e+06	1.00444e+06	1.07669e+06	1.39127e+06	941603
ATP synthase subunit beta, mitochondrial	P56480	VLDSGAPIK	13.78	90	2	450.264	26.12	2.05915e+06	2.54784e+06	2.0313e+06	1.79568e+06	1.93779e+06	1.27453e+06
ATP synthase subunit beta, mitochondrial	P56480	ImDPNIVGNEHYDVAR	25.57	89.2	3	620.297	47.93	1.26746e+06	1.87355e+06	1.45697e+06	1.60656e+06	1.66954e+06	1.28501e+06
ATP synthase subunit beta, mitochondrial	P56480	AHGGYSVFAGVGER	15.3	83.3	3	469.565	39.78	1.36224e+06	1.77072e+06	1.53508e+06	1.42826e+06	1.37327e+06	931530
ATP synthase subunit beta, mitochondrial	P56480	TIAMDGTEGLVR	17.17	86.3	2	631.824	54.67	1.28323e+06	1.52088e+06	1.34847e+06	1.0314e+06	797700	494757
ATP synthase subunit beta, mitochondrial	P56480	KGSITSVQAIYVPADDLTDPAPATTFAHLDATTVLSR	13.72	78.5	4	961.501	106.8	437462	700001	636708	506204	449564	394717
ATP synthase subunit beta, mitochondrial	P56480	SLQDIIAILGMDELSEEDK	20.39	91.8	3	707.021	130.22	2.35501e+06	2.3357e+06	1.89761e+06	1.07333e+06	2.30694e+06	1.23591e+06
ATP synthase subunit beta, mitochondrial	P56480	VALVYGQMNEPPGAR	18.68	76.5	2	801.409	57.33	970126	1.04832e+06	989287	1.16859e+06	851717	798489
ATP synthase subunit beta, mitochondrial	P56480	ImNVIGEPIDER	19.91	88	2	701.356	51.93	479145	702353	135024	639995	672542	625053
ATP synthase subunit beta, mitochondrial	P56480	TREGNDLYHEMIESGVINLK	9.55	74.4	3	773.386	81.88	807420	1.12899e+06	922612	700734	583837	371956
ATP synthase subunit beta, mitochondrial	P56480	EGNDLYHEMIESGVINLK	15.54	82.6	3	687.67	96.95	792966	909322	803197	603705	651740	424829
ATP synthase subunit beta, mitochondrial	P56480	IPSAVGYQPTLATDMGTMQER	15.38	88.9	3	756.033	81.07	856544	910399	803382	551605	345211	185929
ATP synthase subunit beta, mitochondrial	P56480	DQEGQDVLLFIDNIFR	20.28	87.9	2	961.486	133.38	810649	1.15169e+06	811149	447188	1.4282e+06	1.12258e+06
ATP synthase subunit beta, mitochondrial	P56480	IPSAVGYQPTLATDmGTmQER	19.86	89.5	3	766.696	61.33	380760	620050	436755	530005	748921	617518
ATP synthase subunit beta, mitochondrial	P56480	TVLImELINNVAK	21.61	84.9	2	737.421	101.2	195667	323096	246049	254613	481959	364831
ATP synthase subunit beta, mitochondrial	P56480	TREGNDLYHEmIESGVINLK	14.03	96.5	4	584.29	57.9	230490	329939	268150	277789	300424	235083
[truncated: 7,772 more rows]

## Sheet: FASP_Norm Quant
Table S3. Proteomics Data
Compound	Accession #	p ([KO] Vs [WT])	Regulation ([KO] Vs [WT])	FC ([KO] Vs [WT])	Abund Diff (Raw)	Unique Peps
Serine protease inhibitor A3C	P29621	0.000777061	up	3.37815	639022	3
Sulfotransferase 1A1	P52840	0.00424523	up	1.92511	310972	3
NADH dehydrogenase [ubiquinone] 1 beta subcomplex subunit 4	Q9CQC7	0.0308835	up	1.8399	123814	2
Cytochrome c oxidase subunit 5A, mitochondrial	P12787	0.00561639	up	1.77939	217881	2
Cytochrome c oxidase subunit 7A2, mitochondrial	P48771	0.0240141	up	1.68023	315751	2
ATP synthase subunit delta, mitochondrial	Q9D3D9	0.0169572	up	1.59409	430393	3
Apolipoprotein C-III	P33622	0.00199615	up	1.57466	449911	4
Phenylalanine-4-hydroxylase	P16331	0.0021267	up	1.53922	991187	10
5-hydroxytryptamine receptor 6	Q9R1C8	0.0435304	down	-1.49899	-1280119	2
3-ketoacyl-CoA thiolase A, peroxisomal	Q921H8	0.0265952	down	-1.50557	-928866	11
Ig kappa chain C region	P01837	0.00401665	down	-1.51945	-208908	3
Proteasome subunit beta type-6	Q60692	0.000392572	down	-1.64758	-418605	4
Proteasome subunit alpha type-3	O70435	0.00227492	down	-1.68155	-531677	3
Aspartate aminotransferase, cytoplasmic	P05201	0.0248631	up	1.41073	381724	5
Enoyl-CoA hydratase, mitochondrial	Q8BH95	0.0033707	up	1.4093	567523	5
S-adenosylmethionine synthase isoform type-1	Q91X83	0.0490168	up	1.40166	2.64215e+06	8
Ig gamma-1 chain C region, membrane-bound form	P01869	0.0316008	up	1.38833	899160	3
L-serine dehydratase/L-threonine deaminase	Q8VBT2	0.0279164	up	1.38648	85549	2
Transmembrane emp24 domain-containing protein 2	Q9R0Q3	0.046384	up	1.36459	161624	2
Hemoglobin subunit alpha	P01942	0.029882	up	1.35392	3813811	7
Betaine--homocysteine S-methyltransferase 1	O35490	0.0336121	up	1.3537	28755488	36
4-hydroxyphenylpyruvate dioxygenase	P49429	0.0110114	up	1.34729	1.5838e+06	13
Succinate dehydrogenase cytochrome b560 subunit, mitochondrial	Q9CZB0	0.0178762	up	1.3393	157995	3
Mitochondrial carnitine/acylcarnitine carrier protein	Q9Z2Z6	0.0162144	up	1.32417	113668	3
Cytochrome c oxidase subunit 2	P00405	0.00578554	up	1.31257	959089	6
Hemoglobin subunit beta-1	P02088	0.0300881	up	1.31029	5056038	9
Serum albumin	P07724	0.00819658	up	1.30329	12316476	30
Ras-related protein Rab-14	Q91V41	0.00390761	up	1.28354	404650	7
AP-2 complex subunit beta	Q9DBG3	0.0292243	up	1.27395	305145	6
Protein NDRG2	Q9QYG0	0.0252681	up	1.2602	64977.9	2
Cytochrome c oxidase subunit 6B1	P56391	0.0125977	up	1.25529	404200	3
NADH dehydrogenase [ubiquinone] 1 alpha subcomplex subunit 4	Q62425	0.0321706	up	1.25125	153066	2
Histone H2B type 1-B	Q64475	0.0177795	up	1.23255	147948	3
Estradiol 17 beta-dehydrogenase 5	P70694	0.0286234	up	1.23241	642508	6
3-beta-hydroxysteroid-Delta(8),Delta(7)-isomerase	P70245	0.0387799	up	1.22728	308181	2
Myosin light polypeptide 6	Q60605	0.0218479	up	1.21699	34311.3	2
Cystathionine gamma-lyase	Q8VCN5	0.0399662	up	1.19753	577142	12
Beta-actin-like protein 2	Q8BFZ3	0.0491148	up	1.19539	1.06472e+06	4
Argininosuccinate lyase	Q91YI0	0.0372951	up	1.18545	1075649	16
CD302 antigen	Q9DCG2	0.0249206	up	1.18296	209550	4
S-formylglutathione hydrolase	Q9R0P3	0.0486211	up	1.18293	82001.1	3
Protein KIAA0664	Q5SW19	0.0374683	up	1.1717	1794257	33
Selenide, water dikinase 2	P97364	0.0240163	up	1.17031	80244.3	3
Pyruvate carboxylase, mitochondrial	Q05920	0.0330633	up	1.15628	50652.2	4
Ataxin-2	O70305	0.0382113	up	1.1418	153025	7
Proteasome activator complex subunit 1	P97371	0.0483486	down	-1.14032	-26048.5	2
Kininogen-1	O08677	0.0275016	down	-1.15085	-322722	2
26S proteasome non-ATPase regulatory subunit 14	O35593	0.0472581	down	-1.15746	-86995.6	5
Transducin-like enhancer protein 1	Q62440	0.0374001	down	-1.1686	-217517	2
Mannose-binding protein C	P41317	0.023613	down	-1.19238	-73789.8	3
60S ribosomal protein L36a	P83882	0.0283273	down	-1.20312	-158604	2
DnaJ homolog subfamily B member 11	Q99KV1	0.0126525	down	-1.20703	-17098.6	2
Cytochrome P450 2D10	P24456	0.0199887	down	-1.20903	-11784624	26
Elongation factor 1-delta	P57776	0.0444226	down	-1.23296	-641320	7
60 kDa heat shock protein, mitochondrial	P63038	0.0186525	down	-1.24285	-88926.6	4
Peroxisomal acyl-coenzyme A oxidase 1	Q9R0H0	0.0209903	down	-1.2499	-5525750	28
Eukaryotic initiation factor 4A-II	P10630	0.0270614	down	-1.25553	-875949	9
Actin-related protein 2/3 complex subunit 4	P59999	0.013315	down	-1.25571	-337765	5
Coatomer subunit delta	Q5XJY5	0.0488707	down	-1.26235	-1.82524e+06	16
Elongation factor 2	P58252	0.0237625	down	-1.26699	-8322146	42
Peroxisomal 3,2-trans-enoyl-CoA isomerase	Q9WUR2	0.0357111	down	-1.27255	-62703.5	3
Major vault protein	Q9EQK5	0.021964	down	-1.28667	-5631342	35
Proteasome subunit beta type-3	Q9R1P1	0.00243462	down	-1.30087	-435250	7
Elongation factor 1-beta	O70251	0.0148065	down	-1.3058	-840099	5
Valyl-tRNA synthetase	Q9Z1Q9	0.0108977	down	-1.33786	-536885	14
Elongation factor 1-gamma	Q9D8N0	0.00619288	down	-1.37072	-3531155	22
Proteasome subunit alpha type-7	Q9Z2U0	0.0303955	down	-1.38323	-608406	5
3-ketoacyl-CoA thiolase B, peroxisomal	Q8VCH0	0.025302	down	-1.4675	-356024	4
Dapper homolog 2	Q7TN08	1.4847e-11	up	93303.7	85537.6	1
Leukemia inhibitory factor	P09056	7.86666e-05	up	2.09394	253244	1
Multiple epidermal growth factor-like domains protein 8	P60882	0.000590881	up	1.59957	1.5572e+06	1
Alpha-1,3-mannosyltransferase ALG2	Q9DBE8	0.000719839	down	-1.52018	-47475.2	1
Alpha-mannosidase 2	P27046	0.00072301	up	1.57889	113378	1
3 beta-hydroxysteroid dehydrogenase type 4	Q61767	0.0037601	up	1.34002	74955.7	1
Bromodomain and WD repeat-containing protein 3	A2AHJ4	0.00434168	up	1.42647	40363.2	1
FAS-associated factor 2	Q3TDN2	0.00696193	up	1.37456	66202.9	1
Alpha-tectorin	O08523	0.00794921	down	-1.76802	-100104	1
MAP kinase-activated protein kinase 5	O54992	0.00907629	up	1.44299	49976.9	1
NADH dehydrogenase [ubiquinone] 1 beta subcomplex subunit 9	Q9CQJ8	0.00992065	up	1.42361	12910.7	1
26S proteasome non-ATPase regulatory subunit 8	Q9CX56	0.0138673	down	-1.45667	-46916.5	1
Acyl-CoA synthetase short-chain family member 3, mitochondrial	Q14DH7	0.018794	down	-1.19713	-140330	1
Electron transfer flavoprotein subunit alpha, mitochondrial	Q99LC5	0.0205819	up	1.32291	13351.4	1
Histone H2A.V	Q3THW5	0.0216057	up	1.27439	7650.43	1
Tubulin alpha-1C chain	P68373	0.0251032	up	1.47896	18653.8	1
Zinc finger protein 354C	Q571J5	0.0282196	down	-1.4544	-115448	1
Electron transfer flavoprotein subunit beta	Q9DCW4	0.028538	up	1.24957	25657.6	1
Cytochrome b-c1 complex subunit 9	Q8R1I1	0.0291397	up	1.34921	106772	1
Vesicular inhibitory amino acid transporter	O35633	0.0293414	down	-1.29717	-119649	1
Cholinephosphotransferase 1	Q8C025	0.0307934	down	-1.28175	-101030	1
Synembryn-A	Q3TIR3	0.0328831	up	1.46306	408018	1
Immediate early response 3-interacting protein 1	Q9CR20	0.034058	up	1.18373	52098.3	1
6.8 kDa mitochondrial proteolipid	P56379	0.0343137	up	1.41883	144520	1
Glutathione S-transferase theta-2	Q61133	0.0350678	up	1.31915	12769.2	1
Actin-related protein 2/3 complex subunit 1A	Q9R0Q6	0.0397916	up	1.24114	10559.8	1
F-actin-capping protein subunit beta	P47757	0.0403512	up	1.23787	37651.1	1
LIM and senescent cell antigen-like-containing domain protein 1	Q99JW4	0.0416347	down	-1.22981	-9067.16	1
Leucine-rich repeat-containing protein 16B	Q3UFQ8	0.0417071	up	1.27511	13975.8	1
Ras-related protein Rab-1B	Q9D1G1	0.0420635	up	1.41566	27374.8	1
Insulin-induced gene 1 protein	Q8BGI3	0.0435431	down	-1.15421	-65290.6	1
Acyl carrier protein, mitochondrial	Q9CR21	0.0437729	up	3086.15	124706	1
Perilipin-2	P43883	0.043818	up	4115.75	180161	1
Mediator of RNA polymerase II transcription subunit 10	Q9CXU0	0.0453007	up	1.2725	208510	1
Activator of basal transcription 1	Q9QYL7	0.047768	down	-2050.86	-65136.8	1
Importin subunit beta-1	P70168	0.0503555	up	1.28396	8000.85	1
Protocadherin Fat 3	Q8BNA6	0.0510514	up	1.21343	15001.8	1
Ubiquitin carboxyl-terminal hydrolase 28	Q5I043	0.0516397	up	1.27652	298952	1
NADH-cytochrome b5 reductase 3	Q9DCN2	0.0521446	up	1.19738	3163687	16
Leucyl-tRNA synthetase, cytoplasmic	Q8BMJ2	0.0522976	down	-1.21672	-168114	7
Ligatin	Q61211	0.0524111	down	-1906.87	-64921.4	1
3 beta-hydroxysteroid dehydrogenase/Delta 5--4-isomerase type 2	P26149	0.052909	up	1.24003	250853	2
Huntingtin-interacting protein K	Q9CR41	0.0532789	up	3857.36	200728	1
RNA-binding protein FUS	P56959	0.0538778	up	1.34264	151763	3
Cofilin-1	P18760	0.0543714	up	1.14335	62851.2	2
Selenoprotein T	P62342	0.0546797	up	1.82478	34554.5	1
Signal recognition particle receptor subunit alpha	Q9DBG7	0.0553824	up	1.22888	87740.9	3
Peroxisomal bifunctional enzyme	Q9DBM2	0.0554212	down	-1.456	-3423573	28
Serine hydroxymethyltransferase, cytosolic	P50431	0.0561162	up	1.21948	21381.2	1
Tubulin beta-2C chain	P68372	0.0571542	up	1.14284	185020	6
AP-2 complex subunit mu	P84091	0.0575864	up	1.37999	254678	5
Putative pre-mRNA-splicing factor ATP-dependent RNA helicase DHX15	O35286	0.0576851	down	-1.48511	-27688.1	1
60S ribosomal protein L22	P67984	0.0581964	down	-1.18901	-3282008	5
AP-2 complex subunit alpha-2	P17427	0.0582414	down	-1.18407	-561335	10
Myosin-XV	Q9QZZ4	0.0584185	up	2028.65	85771.3	1
Aspartate aminotransferase, mitochondrial	P05202	0.0607731	up	1.21091	48899.4	2
Histone H4	P62806	0.0611905	up	1.35366	539347	2
Interferon-induced, double-stranded RNA-activated protein kinase	Q03963	0.0614397	down	-1.93863	-29551.9	1
Arginyl-tRNA synthetase, cytoplasmic	Q9D0I9	0.0628705	down	-1.18633	-286333	9
Nuclear envelope pore membrane protein POM 121	Q8K3Z9	0.0640172	up	1.20037	39587.4	1
Peroxisomal multifunctional enzyme type 2	P51660	0.0641252	down	-1.18744	-2186285	26
Translocation protein SEC63 homolog	Q8VHE0	0.0642636	down	-1.18508	-23610.2	1
Dynactin subunit 2	Q99KJ8	0.0648931	down	-1.19418	-441224	2
ATP-dependent RNA helicase Dhx29	Q6PGC1	0.0649325	up	1.24266	996680	5
Ankyrin repeat-containing protein C20orf12 homolog	Q8C008	0.068016	down	-1.18551	-76919	1
Synaptophysin-like protein 1	O09117	0.0683854	down	-1.57541	-199972	5
Nodal modulator 1	Q6GQT9	0.0703588	down	-1.19365	-11542.6	1
Splicing factor 1	Q64213	0.0706682	up	1.38225	48219.7	2
Histone H2B type 1-A	P70696	0.0710434	up	1.21415	258442	1
Isoleucyl-tRNA synthetase, cytoplasmic	Q8BU30	0.0715267	down	-1.1996	-250459	10
ATP synthase subunit d, mitochondrial	Q9DCX2	0.0718224	up	1.19665	673806	10
ATP synthase subunit f, mitochondrial	P56135	0.0728376	up	1.36403	309248	2
Mitochondrial inner membrane protein	Q8CAQ8	0.0731873	up	1.23532	21223.9	2
Non-specific lipid-transfer protein	P32020	0.0731932	down	-1.19968	-784644	12
LAG1 longevity assurance homolog 2	Q924Z4	0.0744243	up	1.1535	109515	3
Ig gamma-2A chain C region secreted form	P01864	0.0745003	down	-1.33646	-123881	3
Cytochrome P450 2J5	O54749	0.0749961	up	1.21906	627562	12
Dimethylaniline monooxygenase [N-oxide-forming] 1	P50285	0.0750112	down	-1.1381	-959752	17
1-acyl-sn-glycerol-3-phosphate acyltransferase gamma	Q9D517	0.0770064	up	1.14017	42480.8	2
Retinol-binding protein 4	Q00724	0.077511	down	-1.37391	-397771	4
CAAX prenyl protease 1 homolog	Q80W54	0.0780523	up	1.71533	103913	2
ATP synthase subunit g, mitochondrial	Q9CPQ8	0.0794464	up	1.27058	278507	2
N-acetyl-beta-glucosaminyl-glycoprotein 4-beta-N-acetylgalactosaminyltransferase 2	Q6L8S8	0.079684	up	1.24749	118636	1
Coronin-1C	Q9WUM4	0.0813076	down	-1.18604	-37815.7	2
Carbamoyl-phosphate synthase [ammonia], mitochondrial	Q8C196	0.081881	up	1.18953	5103054	54
NADH dehydrogenase [ubiquinone] iron-sulfur protein 4, mitochondrial	Q9CXZ1	0.0823608	up	1.22394	52887.2	1
Methylcrotonoyl-CoA carboxylase subunit alpha, mitochondrial	Q99MR8	0.0825096	down	-1.3535	-66290	1
Phosphatidylethanolamine N-methyltransferase	Q61907	0.082768	up	1.50672	158936	2
RNA-binding protein 42	Q91V81	0.0828311	down	-1.19058	-7964.3	1
Protocadherin alpha-4	O88689	0.0833544	down	-1.17196	-11848.1	1
Acyl-CoA desaturase 1	P13516	0.0843941	up	1.52428	73006.6	1
ATP synthase subunit O, mitochondrial	Q9DB20	0.0858634	up	1.29416	1240312	7
Estradiol 17-beta-dehydrogenase 2	P51658	0.0867306	up	1.13186	505038	9
Eukaryotic translation initiation factor 5B	Q05D44	0.0870053	up	1.16554	227756	9
26S protease regulatory subunit 7	P46471	0.087746	down	-1.15747	-184077	7
Testis-expressed sequence 2 protein	Q6ZPJ0	0.0884786	down	-1.1192	-3785.17	1
Cytochrome b-c1 complex subunit 10	Q9CPX8	0.0893859	up	1.21308	16576.2	1
Epidermal growth factor receptor	Q01279	0.0895896	down	-1.14088	-1322035	12
Ornithine carbamoyltransferase, mitochondrial	P11725	0.0896465	up	1.21008	27564.5	1
28 kDa heat- and acid-stable phosphoprotein	Q3UHX2	0.0899147	down	-1.18965	-202599	3
2-oxoglutarate dehydrogenase, mitochondrial	Q60597	0.090326	down	-1.24049	-198756	4
Cytochrome b-c1 complex subunit 1, mitochondrial	Q9CZ13	0.0903321	up	1.22721	785297	12
Histidine ammonia-lyase	P35492	0.0915924	up	1.12638	106771	7
Interferon gamma	P01580	0.092428	down	-1.29554	-176403	2
Putative deoxyribose-phosphate aldolase	Q91YP3	0.092695	down	-1.16589	-159325	6
UDP-glucuronosyltransferase 1-1	Q63886	0.0928169	down	-1.11238	-4925196	26
17-beta-hydroxysteroid dehydrogenase type 6	Q9R092	0.0947485	down	-1.10593	-3688052	10
3-keto-steroid reductase	O88736	0.0949009	up	1.17352	61567.7	5
Bax inhibitor 1	Q9D2C7	0.0951629	down	-3.0812	-104237	1
Sec1 family domain-containing protein 1	Q8BRF7	0.0953659	down	-1.16903	-50650	3
NADH-ubiquinone oxidoreductase chain 3	P03899	0.0954063	up	1.2968	11831	1
NADH dehydrogenase [ubiquinone] 1 alpha subcomplex subunit 11	Q9D8B4	0.0957387	up	1.23488	22362.5	1
Histone H2A type 1-F	Q8CGP5	0.0962951	up	1.17829	403081	2
Acyl-CoA-binding protein	P31786	0.0964759	up	1.23256	280116	2
Granzyme G	P13366	0.0967558	down	-1.12283	-85719.1	1
14-3-3 protein theta	P68254	0.0976208	up	1.14232	58185.2	4
Signal recognition particle 54 kDa protein	P14576	0.0986217	up	1.15503	87527	3
Solute carrier organic anion transporter family member 1A1	Q9QXZ6	0.099891	up	1.19211	91436	3
Protein transport protein Sec61 subunit beta	Q9CQS8	0.100004	up	1.32596	31760.9	1
Succinate dehydrogenase [ubiquinone] iron-sulfur subunit, mitochondrial	Q9CQA3	0.102174	up	1.31082	436728	6
Cysteine-rich with EGF-like domain protein 2	Q9CYA0	0.102381	up	1.19854	7113.87	1
Aquaporin-1	Q02013	0.102577	up	1.27213	92642.3	1
Sepiapterin reductase	Q64105	0.104239	up	1.53179	109010	3
Derlin-2	Q8BNI4	0.104443	up	1.127	22397.3	1
Polypyrimidine tract-binding protein 2	Q91Z31	0.105566	up	1.32561	275028	1
60S ribosomal protein L9	P51410	0.106004	down	-1.1176	-2598202	10
Medium-chain specific acyl-CoA dehydrogenase, mitochondrial	P45952	0.106319	up	1.16022	10646	1
Retinaldehyde-binding protein 1	Q9Z275	0.107	up	1.52279	65185.9	1
Hydroxyacylglutathione hydrolase, mitochondrial	Q99KB8	0.108026	up	1.10372	28396.7	3
NADH dehydrogenase [ubiquinone] 1 alpha subcomplex subunit 8	Q9DCJ5	0.108699	up	1.25698	141337	5
Alpha-aminoadipic semialdehyde dehydrogenase	Q9DBF1	0.109158	up	1.13687	110799	5
Centromere protein H	Q9QYM8	0.110356	down	-1.10393	-36339.9	1
Pyruvate dehydrogenase E1 component subunit alpha, somatic form, mitochondrial	P35486	0.110541	up	1.29854	481515	8
14-3-3 protein zeta/delta	P63101	0.110626	up	1.19182	308861	3
Phosphate carrier protein, mitochondrial	Q8VEM8	0.11158	up	1.18545	365782	6
Histone H1.4	P43274	0.111735	up	1.29939	76203.7	1
T-complex protein 1 subunit alpha	P11983	0.111912	down	-1.15068	-195387	6
Electron transfer flavoprotein-ubiquinone oxidoreductase, mitochondrial	Q921G7	0.112828	up	1.28214	656064	9
Malate dehydrogenase, cytoplasmic	P14152	0.112842	up	1.15892	443209	7
UDP-glucuronosyltransferase 3A2	Q8JZZ0	0.113767	up	1.10665	345372	7
Coatomer subunit beta	Q9JIF7	0.114395	down	-1.12858	-2204146	38
Hydroxymethylglutaryl-CoA synthase, mitochondrial	P54869	0.11459	up	1.24818	521401	7
Glyceraldehyde-3-phosphate dehydrogenase	P16858	0.114856	up	1.15347	1.17315e+06	13
Intermediate filament family orphan 2	Q8R2V2	0.115022	down	-1.17331	-54435	1
THO complex subunit 4	O08583	0.116726	down	-1.24022	-113491	3
Glycerol-3-phosphate dehydrogenase [NAD+], cytoplasmic	P13707	0.116913	down	-1.12774	-547400	3
7-alpha-hydroxycholest-4-en-3-one 12-alpha-hydroxylase	O88962	0.117491	up	1.21271	1.00928e+06	14
Quinone oxidoreductase	P47199	0.117701	up	1.12428	25490.2	2
Cytochrome c, somatic	P62897	0.118151	up	1.11945	373824	3
Retinol dehydrogenase 11	Q9QYF1	0.118718	up	1.15644	212561	5
Probable N-acetyltransferase CML1	Q9JIZ0	0.119017	down	-1.10035	-200729	3
Fragile X mental retardation syndrome-related protein 1	Q61584	0.119121	up	1.46589	1.16994e+06	12
Eukaryotic translation initiation factor 4E	P63073	0.119284	up	1.32963	384220	5
ATP synthase-coupling factor 6, mitochondrial	P97450	0.119828	up	1.19047	137329	2
Dehydrogenase/reductase SDR family member 4	Q99LB2	0.120831	up	1.3295	305114	3
Actin-related protein 2/3 complex subunit 5	Q9CPW4	0.121194	up	1.1425	25839.6	2
Low affinity immunoglobulin gamma Fc region receptor II	P08101	0.122053	down	-1.21501	-51126.3	2
ADP/ATP translocase 1	P48962	0.122635	up	1.23928	1.82069e+06	5
NADH dehydrogenase [ubiquinone] iron-sulfur protein 2, mitochondrial	Q91WD5	0.122729	up	1.30009	94252.8	3
Kynurenine 3-monooxygenase	Q91WN4	0.123569	up	1.17122	308487	8
Mitogen-activated protein kinase 10	Q61831	0.124078	down	-1.14221	-40263.3	1
Acyl-CoA dehydrogenase family member 11	Q80XL6	0.125545	down	-1.11882	-792727	12
ATP-dependent RNA helicase DDX1	Q91VR5	0.125995	down	-1.12368	-1339519	28
Serine-threonine kinase receptor-associated protein	Q9Z1Z2	0.127301	up	1.65574	519257	6
Glucose-6-phosphate isomerase	P06745	0.127338	down	-1.15446	-48194.6	4
Monoacylglycerol lipase ABHD6	Q8R2Y0	0.12806	down	-1.13089	-16413.9	1
Superoxide dismutase [Cu-Zn]	P08228	0.128146	up	1.2148	434220	4
Uncharacterized protein KIAA1797	A2AKG8	0.129978	down	-1.13319	-194257	1
Phosphoribosyl pyrophosphate synthase-associated protein 1	Q9D0M1	0.130634	down	-1.13849	-215178	6
Epoxide hydrolase 1	Q9D379	0.131061	down	-1.148	-2626814	24
DnaJ homolog subfamily C member 10	Q9DC23	0.131094	down	-1.13182	-22795.2	1
Aldehyde dehydrogenase, mitochondrial	P47738	0.131098	up	1.14441	115497	5
Tripeptidyl-peptidase 2	Q64514	0.131887	down	-1.15688	-964032	24
Eukaryotic translation initiation factor 3 subunit J	Q66JS6	0.133323	down	-1.12539	-302104	7
NADH-ubiquinone oxidoreductase 75 kDa subunit, mitochondrial	Q91VD9	0.134084	up	1.23443	161208	5
Maleylacetoacetate isomerase	Q9WVL0	0.134837	up	1.13195	262397	8
Carbonic anhydrase 3	P16015	0.136947	up	1.18852	1931231	12
Prohibitin-2	O35129	0.137028	up	1.21399	553332	10
Transmembrane protein 33	Q9CR67	0.137588	down	-1.10278	-73964.1	2
Protein VAC14 homolog	Q80WQ2	0.137727	up	1.56677	32238.8	1
Cytochrome b-c1 complex subunit 2, mitochondrial	Q9DB77	0.13795	up	1.19535	538673	5
Protein argonaute-1	Q8CJG1	0.13804	down	-1.11336	-10743.6	1
Zinc finger protein 804A	A2AKY4	0.13903	up	1.28203	17734.2	1
Pancreatic alpha-amylase	P00688	0.139187	up	1.39315	10727	1
Peptidyl-prolyl cis-trans isomerase D	Q9CR16	0.140317	down	-1.14522	-12645.9	1
Eukaryotic initiation factor 4A-III	Q91VC3	0.142176	up	1.27254	49043.2	2
Bifunctional aminoacyl-tRNA synthetase	Q8CGC7	0.143573	down	-1.14566	-557623	22
Protein argonaute-2	Q8CJG0	0.143688	down	-1.13177	-86078.9	4
Protein-tyrosine phosphatase mitochondrial 1	Q66GT5	0.143792	up	1.17017	5316.09	1
Steroid 17-alpha-hydroxylase/17,20 lyase	P27786	0.143946	up	1.46428	91195.5	3
Up-regulated during skeletal muscle growth protein 5	Q78IK2	0.144157	up	1.22078	298877	2
DNA-binding protein A	Q9JKB3	0.144652	up	1.15051	584956	6
Eukaryotic translation initiation factor 6	O55135	0.145093	down	-1.17247	-61164	1
Heterogeneous nuclear ribonucleoprotein U	Q8VEK3	0.14611	down	-1.17892	-1.42665e+06	17
Dynein light chain 1, cytoplasmic	P63168	0.146161	up	1.10207	32874.9	2
Cytochrome P450 2C29	Q64458	0.146684	down	-1.16362	-4903238	19
UPF0451 protein C17orf61 homolog	Q5F285	0.14678	up	1.27591	33601.5	1
Probable ATP-dependent RNA helicase DHX36	Q8VHK9	0.147205	down	-2.08374	-974807	4
Phosphoenolpyruvate carboxykinase, cytosolic [GTP]	Q9Z2V4	0.147979	up	1.12875	250598	13
Developmentally-regulated GTP-binding protein 1	P32233	0.148342	down	-1.10117	-61906	4
3 beta-hydroxysteroid dehydrogenase type 7	Q9EQC1	0.148624	up	1.12957	41312.2	2
Heme oxygenase 2	O70252	0.148725	up	1.14057	28044.8	2
Apoptosis inhibitor 5	O35841	0.148873	down	-1.15025	-44833.7	2
Cytochrome P450 2D9	P11714	0.148913	down	-1.1175	-5749340	26
T-complex protein 1 subunit eta	P80313	0.14956	up	1.20829	945779	11
Histone H1.1	P43275	0.151016	up	1.18982	87974.4	1
DDB1- and CUL4-associated factor 8	Q8N7N5	0.151115	down	-1.0997	-14084.5	1
ATP synthase subunit epsilon, mitochondrial	P56382	0.151238	up	1.18963	71923.8	1
Host cell factor 2	Q9D968	0.151707	down	-1.18568	-10389.1	1
ATP synthase subunit e, mitochondrial	Q06185	0.152092	up	1.23093	242719	2
D-beta-hydroxybutyrate dehydrogenase, mitochondrial	Q80XN0	0.152377	up	1.17526	392582	8
Cytochrome c oxidase subunit 4 isoform 1, mitochondrial	P19783	0.152522	up	1.14994	445622	6
Acyl-CoA dehydrogenase family member 10	Q8K370	0.154641	up	1.14928	26575.2	2
Prolow-density lipoprotein receptor-related protein 1	Q91ZX7	0.155121	up	1.0911	753356	40
Glycogen phosphorylase, brain form	Q8CI94	0.156166	up	2.26561	4.18203e+06	5
Phenazine biosynthesis-like domain-containing protein 1	Q9DCG6	0.157422	down	-1.35959	-146297	4
Aminoacyl tRNA synthase complex-interacting multifunctional protein 2	Q8R010	0.15763	down	-1.16426	-28470	2
Enhancer of mRNA-decapping protein 4	Q3UJB9	0.158386	up	1.11733	10853.6	1
Adenylate kinase isoenzyme 6	Q8VCP8	0.159193	down	-1.24097	-55146.6	1
60S ribosomal protein L38	Q9JJI8	0.159402	down	-1.09392	-897411	4
Bile salt sulfotransferase 1	P52843	0.159728	up	1.17777	35939.1	1
Sodium/potassium-transporting ATPase subunit alpha-1	Q8VDN2	0.160155	up	1.23067	233715	9
Low molecular weight phosphotyrosine protein phosphatase	Q9D358	0.160863	up	1.13551	108266	1
Tyrosyl-tRNA synthetase, cytoplasmic	Q91WQ3	0.161301	down	-1.13914	-18072.3	2
NADH dehydrogenase [ubiquinone] 1 alpha subcomplex subunit 9, mitochondrial	Q9DC69	0.161799	up	1.27426	189770	4
60S ribosomal protein L28	P41105	0.161845	down	-1.48386	-1.92254e+06	4
Syntaxin-8	O88983	0.163096	down	-1.12446	-5530.56	1
Peptidyl-prolyl cis-trans isomerase FKBP8	O35465	0.163583	down	-1.24061	-67385.4	2
Cytochrome P450 3A25	O09158	0.163717	up	1.19196	129381	5
Cytochrome c oxidase subunit 5B, mitochondrial	P19536	0.163818	up	1.39993	82025.4	1
Mitochondrial 2-oxoglutarate/malate carrier protein	Q9CR62	0.165025	up	1.14672	32774.9	2
Transcriptional activator protein Pur-alpha	P42669	0.165411	down	-1.12509	-440886	7
NADH dehydrogenase [ubiquinone] flavoprotein 2, mitochondrial	Q9D6J6	0.166094	up	1.23117	26677.2	1
Uncharacterized protein C1orf168 homolog	A2A995	0.166431	down	-1.15726	-68738.3	1
ATP synthase subunit gamma, mitochondrial	Q91VR2	0.167899	up	1.22419	775363	6
Alpha-centractin	P61164	0.167964	up	1.10979	14364.9	1
ADP/ATP translocase 2	P51881	0.168272	up	1.20682	1015872	5
Dipeptidyl peptidase 4	P28843	0.169319	up	1.20383	339561	7
Methionyl-tRNA synthetase, cytoplasmic	Q68FL6	0.170504	down	-1.16094	-223510	9
Target of EGR1 protein 1	Q9D2E2	0.170777	down	-1.21665	-10687.9	1
60S ribosomal protein L23	P62830	0.170815	up	1.1237	1351398	5
Aggrecan core protein	Q61282	0.17082	down	-1.12548	-6880.47	1
H(+)/Cl(-) exchange transporter 3	P51791	0.171041	down	-1.11021	-7657.62	1
Delta-aminolevulinic acid dehydratase	P10518	0.1729	up	1.21222	32494.8	1
Microsomal glutathione S-transferase 1	Q91VS7	0.173157	up	1.11106	3339746	7
Proteasome subunit beta type-4	P99026	0.173434	down	-1.13039	-178746	7
Ubiquitin-conjugating enzyme E2 N	P61089	0.173463	up	1.08319	11148.3	1
Cytochrome P450 3A11	Q64459	0.173569	up	1.21138	1825182	16
Membrane-associated progesterone receptor component 2	Q80UU9	0.173674	down	-1.13331	-16104.8	1
PTB-containing, cubilin and LRP1-interacting protein	Q3UBG2	0.173912	up	1.13523	14760.3	1
Histone-binding protein RBBP4	Q60972	0.175113	down	-1.19998	-14050.6	1
Vesicle-associated membrane protein 7	P70280	0.175332	down	-1.1039	-231683	1
Glucokinase regulatory protein	Q91X44	0.175875	up	1.13408	5606.6	1
UDP-glucose 6-dehydrogenase	O70475	0.17615	down	-1.12908	-29974.5	3
Protein CDV3	Q4VAA2	0.176787	down	-1.32519	-301675	3
Plasminogen	P20918	0.177002	up	1.1169	27847.4	2
Coatomer subunit alpha	Q8CIE6	0.17719	down	-1.08643	-2329748	58
Cytochrome P450 4A10	O88833	0.177452	up	1.28248	5786956	23
Trifunctional enzyme subunit beta, mitochondrial	Q99JY0	0.177943	up	1.09634	730796	9
SEC14-like protein 4	Q8R0F9	0.177946	up	1.1027	16003.5	2
Histone H1.2	P15864	0.17818	up	1.23917	238936	2
Eukaryotic translation initiation factor 4 gamma 2	Q62448	0.178196	down	-1.09101	-142863	8
Thiosulfate sulfurtransferase	P52196	0.178628	up	1.756	46175.5	1
Complement C5	P06684	0.17867	down	-1.22461	-39547.2	1
Peptidyl-prolyl cis-trans isomerase A	P17742	0.179931	up	1.0928	867124	12
Glucose-6-phosphatase	P35576	0.180498	up	1.10702	96221.6	2
Probable imidazolonepropionase	Q9DBA8	0.181028	up	1.33485	73486.7	1
3 beta-hydroxysteroid dehydrogenase type 5	Q61694	0.181535	up	1.1428	30096.8	1
Cytosol aminopeptidase	Q9CPY7	0.181574	up	1.10467	179492	7
Secretory carrier-associated membrane protein 1	Q8K021	0.181833	down	-1.44666	-207772	2
Adenosine kinase	P55264	0.181988	up	1.11452	158438	5
ATP synthase protein 8	P03930	0.182955	up	1.22794	310643	2
C-1-tetrahydrofolate synthase, cytoplasmic	Q922D8	0.183984	up	1.09497	9649344	49
DNA polymerase epsilon subunit 3	Q9JKP7	0.184222	down	-1.08341	-29571.9	1
NADH dehydrogenase [ubiquinone] 1 alpha subcomplex subunit 2	Q9CQ75	0.184738	up	1.26475	69008.6	2
Cytochrome P450 2D26	Q8CIM7	0.186565	down	-1.08185	-3186676	26
Corticosteroid 11-beta-dehydrogenase isozyme 1	P50172	0.186882	down	-1.11633	-1845513	13
Vesicle-associated membrane protein-associated protein A	Q9WV55	0.187766	down	-1.08338	-37978	2
Galectin-9	O08573	0.187907	up	1.07773	257666	9
Proteasome subunit alpha type-4	Q9R1P0	0.188006	down	-1.12223	-411493	8
Na(+)/H(+) exchange regulatory cofactor NHE-RF1	P70441	0.188715	up	1.22917	72698.8	1
Myosin light chain 6B	Q8CI43	0.188926	up	1.14331	18093.9	1
Aldehyde dehydrogenase family 16 member A1	Q571I9	0.189789	down	-1.11891	-87771.1	5
Methionine aminopeptidase 1	Q8BP48	0.191029	up	1.11281	105333	4
Coiled-coil domain-containing protein 123, mitochondrial	Q9CZX2	0.191143	down	-1.23624	-63359.9	1
Eukaryotic translation initiation factor 1	P48024	0.192856	down	-1.35783	-121369	1
Cytochrome c1, heme protein, mitochondrial	Q9D0M3	0.193052	up	1.18501	72940.5	2
60S ribosomal protein L29	P47915	0.19347	down	-1.54402	-316899	1
Ancient ubiquitous protein 1	P70295	0.194249	up	1.21637	216582	1
DNA polymerase zeta catalytic subunit	Q61493	0.194432	up	1.14485	131496	1
Chronic lymphocytic leukemia deletion region gene 6 protein homolog	Q3TFQ1	0.195258	down	-1.11254	-34442.2	3
Aconitate hydratase, mitochondrial	Q99KI0	0.195542	down	-1.11495	-9981.53	1
3-hydroxyanthranilate 3,4-dioxygenase	Q78JT3	0.195559	down	-1.44066	-67807.1	1
Proteasome subunit alpha type-2	P49722	0.195706	down	-1.13645	-200744	4
AP-1 complex subunit sigma-1A	P61967	0.196282	up	1.13318	54614	2
Succinyl-CoA ligase [GDP-forming] subunit alpha, mitochondrial	Q9WUM5	0.196484	up	1.10352	10063.5	1
NADH dehydrogenase [ubiquinone] 1 alpha subcomplex subunit 6	Q9CQZ5	0.196511	up	1.16021	27522.1	1
14-3-3 protein epsilon	P62259	0.197209	up	1.11504	171828	3
L-gulonolactone oxidase	P58710	0.197475	up	1.11715	2214596	21
Argininosuccinate synthase	P16460	0.198926	up	1.10198	9106616	25
Signal peptidase complex subunit 2	Q9CYN2	0.19923	up	1.1017	35377.8	2
Cytochrome c oxidase subunit 6C	Q9CPQ1	0.199389	up	1.15319	75331.3	1
ATP synthase subunit b, mitochondrial	Q9CQQ7	0.19963	up	1.18148	426843	4
Proteasome subunit beta type-7	P70195	0.200136	down	-1.12935	-196155	7
ADP-ribosylation factor 6	P62331	0.201713	down	-1.08832	-31993.5	4
Guanine nucleotide-binding protein G(i) subunit alpha-2	P08752	0.203198	up	1.21755	34794.9	2
ATP synthase subunit alpha, mitochondrial	Q03265	0.204248	up	1.15289	6151204	26
WD repeat-containing protein 64	Q9D565	0.204773	down	-1.92202	-50015	1
Fructose-bisphosphate aldolase A	P05064	0.205239	down	-169.859	-746076	1
Group XIIB secretory phospholipase A2-like protein	Q99P27	0.205291	up	1.13252	15362.9	1
4-trimethylaminobutyraldehyde dehydrogenase	Q9JLJ2	0.206171	up	1.13531	5119.78	1
ATP-binding cassette sub-family E member 1	P61222	0.206234	down	-1.10787	-571603	15
Malectin	Q6ZQI3	0.20661	up	1.11653	52685.6	3
ADP-ribosylation factor 5	P84084	0.207607	up	1.16243	20745.2	1
UDP-glucuronosyltransferase 2B17	P17717	0.208046	down	-1.11445	-4206664	14
NADH dehydrogenase [ubiquinone] 1 subunit C2	Q9CQ54	0.208481	up	1.15711	35258.4	1
Coiled-coil domain-containing protein 124	Q9D8X2	0.20878	down	-1.23802	-108843	3
ATP synthase subunit beta, mitochondrial	P56480	0.209535	up	1.17809	7438376	33
Ras GTPase-activating-like protein IQGAP2	Q3UQ44	0.209599	down	-1.07165	-79320.1	8
Leucine-rich repeat flightless-interacting protein 1	Q3UZ39	0.210706	up	1.29039	27496.4	1
Transaldolase	Q93092	0.211407	up	1.08567	22703	2
Centrosomal protein of 135 kDa	Q6P5D4	0.211517	down	-1.11324	-8043.89	1
Microtubule-associated protein RP/EB family member 1	Q61166	0.211558	down	-1.14815	-8922.85	1
Ras-related protein Rab-11A	P62492	0.212081	up	1.13074	22422.8	1
EF-hand domain-containing family member A1	Q8CD10	0.212273	up	1.15439	65309.8	1
Dihydropteridine reductase	Q8BVI4	0.213357	up	1.11848	101767	3
Cytochrome P450 2A12	P56593	0.213535	up	1.22515	2708766	23
Filamin-B	Q80X90	0.215504	up	1.18581	116493	1
Seryl-tRNA synthetase, cytoplasmic	P26638	0.215805	down	-1.0959	-6684.27	1
Transmembrane and coiled-coil domain-containing protein 1	Q921L3	0.218592	down	-1.11252	-35399.9	2
Adenylyl cyclase-associated protein 1	P40124	0.219741	down	-1.26613	-17933.9	1
Hypoxia up-regulated protein 1	Q9JKR6	0.219845	up	1.08581	513475	17
Minor histocompatibility antigen H13	Q9D8V0	0.219908	up	1.25441	65054.9	2
Alpha-actinin-4	P57780	0.220195	up	1.08829	41022	2
Proteasome subunit alpha type-7-like	Q9CWH6	0.220555	down	-1.10514	-229250	5
LETM1 and EF-hand domain-containing protein 1, mitochondrial	Q9Z2I0	0.221468	up	1.17791	14278.7	1
Actin-related protein 2/3 complex subunit 2	Q9CVB6	0.222368	down	-1.07299	-43763.3	4
Choline dehydrogenase, mitochondrial	Q8BJ64	0.222959	up	1.23613	59193.7	2
Fumarylacetoacetase	P35505	0.224525	up	1.11474	445210	12
GDH/6PGL endoplasmic bifunctional protein	Q8CFX1	0.224582	up	1.15481	644568	17
Succinate dehydrogenase [ubiquinone] flavoprotein subunit, mitochondrial	Q8K2B3	0.224621	up	1.13116	673432	19
Ig gamma-2A chain C region, A allele	P01863	0.225584	down	-1.2698	-236612	2
Coatomer subunit beta'	O55029	0.225662	down	-1.08521	-1171132	41
ATP-binding cassette sub-family F member 2	Q99LE6	0.225988	down	-1.09149	-27654.9	2
Ig gamma-2B chain C region	P01867	0.226353	down	-1.43774	-348969	4
Serine/arginine-rich splicing factor 7	Q8BL97	0.227454	up	1.45828	133885	2
Transmembrane protein 56	Q8CGF5	0.229029	down	-1.08347	-13226.3	1
Echinoderm microtubule-associated protein-like 4	Q3UMY5	0.230114	up	1.23672	62366.9	3
Protein FAM91A1	Q3UVG3	0.230352	down	-1.23164	-8910.07	1
Murinoglobulin-1	P28665	0.232133	up	1.26405	2764763	36
Ribosome-binding protein 1	Q99PL5	0.232272	down	-1.12748	-1147138	22
Cytochrome P450 2C55	Q9D816	0.232314	up	1.11737	42571.8	2
Alpha-2-macroglobulin receptor-associated protein	P55302	0.233359	down	-1.11065	-6381.61	1
Beta-glucuronidase	P12265	0.234101	down	-1.15932	-36839.2	2
Protein LSM14 homolog A	Q8K2F8	0.23444	down	-1.09363	-6683.7	1
Pyruvate kinase isozymes M1/M2	P52480	0.236912	down	-1.12236	-31216.7	1
TBC1 domain family member 8B	A3KGB4	0.237361	down	-1.10802	-45282.6	1
Triosephosphate isomerase	P17751	0.237781	up	1.10736	289198	6
Lysosome-associated membrane glycoprotein 1	P11438	0.238116	up	1.20958	95155.9	2
Pyruvate kinase isozymes R/L	P53657	0.238651	down	-1.14001	-124925	7
Protein C-ets-1	P27577	0.238793	down	-1.09034	-2467.51	1
Dihydropyrimidine dehydrogenase [NADP+]	Q8CHR6	0.240312	up	1.07308	9044.62	2
Homogentisate 1,2-dioxygenase	O09173	0.241174	up	1.11002	996406	17
CDGSH iron-sulfur domain-containing protein 1	Q91WS0	0.241416	up	1.20221	227942	2
E3 UFM1-protein ligase 1	Q8CCJ3	0.242116	down	-1.09946	-24466.1	3
Proteasome subunit alpha type-6	Q9QUM9	0.24216	down	-1.12665	-335465	8
3 beta-hydroxysteroid dehydrogenase/Delta 5--4-isomerase type 3	P26150	0.243477	up	1.10852	219553	6
Prostaglandin E synthase 3	Q9R0Q7	0.245079	up	1.14696	72379.1	2
Protein LSM12 homolog	Q9D0R8	0.24518	up	1.15318	30754.4	1
Protein transport protein Sec23A	Q01405	0.245894	down	-1.06995	-607263	22
Sorting nexin-8	Q8CFD4	0.245978	up	131.585	1.10431e+06	1
Uncharacterized protein C19orf68 homolog	Q6DI92	0.246291	up	1.13384	149596	1
Eukaryotic translation initiation factor 4 gamma 1	Q6NZJ6	0.248671	up	1.07129	441664	20
Ig alpha chain C region	P01878	0.248896	down	-1.26803	-107252	2
Calreticulin	P14211	0.248967	up	1.07714	2221504	20
Glycine N-acyltransferase	Q91XE0	0.248983	up	1.15681	23942.1	1
Torsin-1A-interacting protein 2	Q8BYU6	0.249256	up	1.08379	8721.31	1
Phenylalanyl-tRNA synthetase alpha chain	Q8C0C7	0.25072	down	-1.08537	-744124	17
La-related protein 4	Q8BWW4	0.251057	up	1.1588	17874.6	2
Hepatoma-derived growth factor	P51859	0.251072	up	1.13497	38209.2	1
40S ribosomal protein S26	P62855	0.251337	up	1.1243	2535042	5
Signal recognition particle receptor subunit beta	P47758	0.251497	down	-1.09515	-88987.5	4
Inorganic pyrophosphatase	Q9D819	0.25189	up	1.11102	38193.6	3
Protein SDA1 homolog	Q80UZ2	0.252867	down	-1.08559	-9491.75	1
V-type proton ATPase 116 kDa subunit a isoform 1	Q9Z1G4	0.253109	down	-1.08488	-8743.42	2
Eukaryotic translation initiation factor 1A	Q60872	0.254173	up	1.24834	14464.3	1
Steryl-sulfatase	P50427	0.255047	down	-1.14765	-10826.5	1
Cytochrome b-c1 complex subunit 6, mitochondrial	P99028	0.2554	down	-1.31276	-151112	1
Isocitrate dehydrogenase [NADP] cytoplasmic	O88844	0.255495	up	1.13991	214541	9
RNA-binding protein Musashi homolog 1	Q61474	0.255907	up	1.17535	10662.6	1
Cytochrome P450 2C40	P56657	0.256274	down	-1.21809	-3094046	22
Protein FAM195A	Q9CQB2	0.256341	up	1.09697	16482.5	2
Trifunctional enzyme subunit alpha, mitochondrial	Q8BMS1	0.256722	up	1.14934	1744570	22
NADH dehydrogenase [ubiquinone] iron-sulfur protein 6, mitochondrial	P52503	0.257233	up	50.6364	86548.3	1
Coatomer subunit gamma	Q9QZE5	0.258609	down	-1.12897	-2093181	36
Rho GDP-dissociation inhibitor 1	Q99PT1	0.258838	up	1.19954	719780	1
3-hydroxyacyl-CoA dehydrogenase type-2	O08756	0.259516	up	1.12496	445556	7
N-alpha-acetyltransferase 35, NatC auxiliary subunit	Q6PHQ8	0.259625	down	-1.10044	-8293.47	1
Tubulin beta-2A chain	Q7TMM9	0.260038	up	1.071	243315	9
Monoglyceride lipase	O35678	0.261617	up	1.19233	68842.2	3
GTP-binding protein SAR1b	Q9CQC9	0.262218	up	1.14185	63368	3
Transmembrane emp24 domain-containing protein 4	Q8R1V4	0.262406	down	-1.07996	-605676	7
Peroxisomal acyl-coenzyme A oxidase 2	Q9QXD1	0.263594	down	-1.23006	-93042	2
Dolichyl-diphosphooligosaccharide--protein glycosyltransferase subunit 2	Q9DBG6	0.264213	down	-1.08628	-703866	12
Matrix metalloproteinase-21	Q8K3F2	0.265887	down	-1.23952	-47831.8	1
Thyroid adenoma-associated protein homolog	A8C756	0.268186	down	-1.06729	-136533	2
Prohibitin	P67778	0.268605	up	1.14858	244581	6
Ras-related protein Rab-15	Q8K386	0.270728	up	1.07528	65938.9	1
Coiled-coil domain-containing protein 48	Q9JJF6	0.270923	up	1.11773	42945.8	1
Mesencephalic astrocyte-derived neurotrophic factor	Q9CXI5	0.270939	down	-1.10154	-124882	4
Peroxisomal sarcosine oxidase	Q9D826	0.271111	down	-1.12809	-5193.68	1
Cathepsin D	P18242	0.272911	up	56.3732	132476	1
Glutaryl-CoA dehydrogenase, mitochondrial	Q60759	0.273319	up	1.1505	904338	13
Exportin-6	Q924Z6	0.273367	up	59.8703	131436	1
24-dehydrocholesterol reductase	Q8VCH6	0.273453	up	1.13075	38383.4	2
Trans-2,3-enoyl-CoA reductase	Q9CY27	0.274214	down	-1.11517	-428014	6
Selenium-binding protein 1	P17563	0.274904	up	1.2219	2269066	22
Mitochondrial fission 1 protein	Q9CQ92	0.275152	down	-1.11765	-15127.9	2
Immunity-related GTPase family M protein 1	Q60766	0.275426	down	-1.14541	-42687.1	2
Calcium-binding mitochondrial carrier protein Aralar1	Q8BH59	0.275804	up	1.14708	138746	3
Casein kinase II subunit beta	P67871	0.276467	up	40.6236	63230.3	1
RNA-binding protein with multiple splicing 2	Q8VC52	0.276603	up	1.06667	10283.2	1
E3 ubiquitin-protein ligase HERC2	Q4U2R1	0.277352	up	1.07479	423472	1
Interferon-inducible GTPase 1	Q9QZ85	0.277559	down	-1.31254	-133669	3
Phosphoglucomutase-1	Q9D0F9	0.278031	up	1.13848	84869.1	7
Spliceosome RNA helicase Bat1	Q9Z1N5	0.278104	up	1.15751	23570.9	3
Vacuolar protein sorting-associated protein 26B	Q8C0E2	0.278159	up	39.6615	50795.1	1
Transmembrane 9 superfamily member 3	Q9ET30	0.278366	up	43.752	68140.2	1
Septin-2	P42208	0.278771	down	-44.3919	-74620	1
Ribonuclease UK114	P52760	0.279428	up	1.12247	172347	4
60S ribosomal protein L22-like 1	Q9D7S7	0.280399	up	1.21284	193184	2
D-dopachrome decarboxylase	O35215	0.280472	up	1.16666	199607	4
60S ribosomal protein L13a	P19253	0.280892	down	-1.09832	-1997314	10
UBX domain-containing protein 4	Q8VCH8	0.280994	up	1.06456	6958.33	1
40S ribosomal protein S23	P62267	0.281381	down	-1.06617	-790263	4
NADH dehydrogenase [ubiquinone] 1 beta subcomplex subunit 3	Q9CQZ6	0.281641	down	-54.1229	-134643	1
Fat storage-inducing transmembrane protein 2	P59266	0.282187	down	-49.2983	-100935	1
Glyoxylate reductase/hydroxypyruvate reductase	Q91Z53	0.282613	up	1.10175	28032.2	2
Plasma serine protease inhibitor	P70458	0.2828	down	-1.06632	-5112.94	1
24-hydroxycholesterol 7-alpha-hydroxylase	Q9JKJ9	0.283131	up	52.6783	131196	1
Magnesium transporter protein 1	Q9CQY5	0.283372	up	1.12199	9215.78	1
Sulfite oxidase, mitochondrial	Q8R086	0.283405	down	-1.09497	-33290.5	3
ATP-dependent RNA helicase A	O70133	0.28396	down	-1.09616	-28460.5	3
26S protease regulatory subunit 6B	P54775	0.285523	down	-1.12872	-137810	6
Clathrin coat assembly protein AP180	Q61548	0.286731	down	-55.3519	-158132	1
60S ribosomal protein L37a	P61514	0.287578	up	1.10792	534611	3
ATP-dependent RNA helicase DDX3Y	Q62095	0.287659	up	1.06594	19873	2
Endoplasmic reticulum resident protein 29	P57759	0.287666	down	-1.09016	-19448.7	2
Translocon-associated protein subunit alpha	Q9CY50	0.288186	down	-1.13467	-233084	3
Cyclin-dependent kinase inhibitor 2A, isoform 3	Q64364	0.289651	down	-1.0841	-23087.6	1
Glycine N-methyltransferase	Q9QXF8	0.289689	up	1.14681	1920532	17
Cell division cycle protein 123 homolog	Q8CII2	0.290371	down	-1.0685	-412608	1
Annexin A6	P14824	0.290802	up	1.06582	12124.7	2
Transmembrane protein 214	Q8BM55	0.292972	up	32.6614	40047.9	1
26S proteasome non-ATPase regulatory subunit 7	P26516	0.293033	down	-1.0893	-117460	6
Low affinity cationic amino acid transporter 2	P18581	0.293179	up	35.4056	51293.7	1
Ferritin heavy chain	P09528	0.293535	down	-1.20128	-3251689	14
Tubulin beta-5 chain	P99024	0.294018	up	48.9008	128259	1
Peroxisomal coenzyme A diphosphatase NUDT7	Q99P30	0.294231	down	-1.20715	-57175.8	2
Hydroxymethylglutaryl-CoA synthase, cytoplasmic	Q8JZK9	0.294428	up	1.24133	100686	1
Arginase-1	Q61176	0.294665	up	1.06522	1684280	20
Receptor expression-enhancing protein 3	Q99KK1	0.294732	down	-1.07729	-9175.4	1
Acidic leucine-rich nuclear phosphoprotein 32 family member B	Q9EST5	0.295083	up	1.07616	7043.3	1
UPF0556 protein C19orf10 homolog	Q9CPT4	0.296091	down	-48.1554	-130378	1
Apoptosis-stimulating of p53 protein 1	Q62415	0.296568	up	72.9785	466246	1
Cytochrome P450 2B10	P12791	0.297383	up	1.41514	43357.5	1
Tripeptidyl-peptidase 1	O89023	0.297948	down	-38.0438	-64173.1	1
Serine/threonine-protein kinase mTOR	Q9JLN9	0.298821	up	33.4029	47032.3	1
Leucine-rich repeat and WD repeat-containing protein KIAA1239	Q6P5U7	0.299307	down	-1.10915	-21725.9	1
Kynurenine--oxoglutarate transaminase 3	Q71RI9	0.300212	down	-1.29674	-78323.2	1
Thioredoxin-like protein 1	Q8CDN6	0.300405	down	-1.14913	-114249	5
Long-chain-fatty-acid--CoA ligase 6	Q91WC3	0.30119	down	-1.0812	-161411	1
Selenium-binding protein 2	Q63836	0.301707	up	1.79657	184964	2
Fatty acid desaturase 6	Q80UG1	0.30305	down	-1.09881	-4165.71	1
Apolipoprotein C-I	P34928	0.303295	up	1.72293	214085	2
Protein YIF1B	Q9CX30	0.30351	down	-1.07461	-6136.15	1
Probable carboxypeptidase PM20D1	Q8C165	0.303954	down	-1.31392	-534263	9
CDGSH iron-sulfur domain-containing protein 2	Q9CQB5	0.306611	up	1.06595	11014.4	1
Alpha-actinin-1	Q7TPR4	0.307566	up	1.0801	4424.1	1
Delta-1-pyrroline-5-carboxylate dehydrogenase, mitochondrial	Q8CHT0	0.3076	up	1.12251	17948.6	1
26S proteasome non-ATPase regulatory subunit 3	P14685	0.307925	down	-1.08632	-115613	6
Ras GTPase-activating-like protein IQGAP1	Q9JKF1	0.308028	down	-1.11032	-23174.6	2
Cellular nucleic acid-binding protein	P53996	0.310163	up	1.10085	70322.1	2
Complement factor B	P04186	0.310434	up	28.5025	37158.8	1
Syntaxin-16	Q8BVI5	0.310845	down	-1.09501	-6766.69	1
Multiple coagulation factor deficiency protein 2 homolog	Q8K5B2	0.311044	down	-1.08086	-28038.1	1
26S protease regulatory subunit 8	P62196	0.312217	down	-1.09063	-110300	5
60S ribosomal protein L14	Q9CR57	0.313008	down	-1.06852	-1486426	7
DCN1-like protein 1	Q9QZ73	0.315445	up	1.09088	8862.95	1
Alcohol dehydrogenase class-3	P28474	0.315922	up	1.10026	104786	5
Protein FAM71E1	A1L3C1	0.316232	down	-1.06936	-2826.31	1
Calcium-binding mitochondrial carrier protein Aralar2	Q9QXX4	0.317004	up	1.13254	552884	16
Stabilin-1	Q8R4Y4	0.317229	down	-1.07551	-3881.31	1
Pre-rRNA-processing protein TSR2 homolog	Q8C8T8	0.317436	up	1.08927	27140.5	1
Nucleoside diphosphate kinase A	P15532	0.317788	up	1.07628	86411	5
N-myc-interactor	O35309	0.31803	down	-1.34332	-140259	3
Protein DJ-1	Q99LX0	0.31897	up	1.08681	4173.2	1
Serine/threonine-protein kinase SRPK1	O70551	0.319034	down	-1.0811	-37716.9	2
BAI1-associated protein 3	Q80TT2	0.319084	down	-1.17679	-63325.8	1
Actin-related protein 2	P61161	0.319629	down	-1.09832	-43306	3
Beta-enolase	P21550	0.320123	up	1.12476	39394.8	1
Dimethylaniline monooxygenase [N-oxide-forming] 5	P97872	0.320925	up	1.07876	2412102	29
Heat shock-related 70 kDa protein 2	P17156	0.322495	down	-1.10328	-847599	6
60S ribosomal protein L13	P47963	0.322625	down	-1.07627	-2821192	10
Selenocysteine-specific elongation factor	Q9JHW4	0.323215	down	-1.08011	-168527	11
Calpastatin	P51125	0.324258	up	1.08156	3668.9	1
Atlastin-2	Q6PA06	0.324415	down	-1.06255	-177208	9
Exportin-7	Q9EPK7	0.324824	down	-1.06358	-33046.4	1
Cleavage and polyadenylation specificity factor subunit 5	Q9CQF3	0.32569	down	-38.5849	-104280	1
Eukaryotic peptide chain release factor subunit 1	Q8BWY3	0.325967	down	-1.06949	-102756	9
Thioredoxin	P10639	0.32701	up	1.10877	11388.4	1
Thioredoxin-related transmembrane protein 1	Q8VBT0	0.327344	up	1.08029	20198.1	2
Zinc finger CCCH-type antiviral protein 1	Q3UPF5	0.327593	down	-1.06895	-17662.7	3
Calmodulin-like protein 3	Q9D6P8	0.327928	up	1.07367	82828.8	3
Probable helicase senataxin	A2AKX3	0.329099	down	-1.21951	-35926.3	1
Coatomer subunit epsilon	O89079	0.32986	down	-1.10874	-595568	13
Atlastin-1	Q8BH66	0.330263	down	-1.06533	-30204.8	2
Putative helicase MOV-10	P23249	0.332134	down	-1.0947	-47792.8	4
Leucine-rich repeat-containing protein 47	Q505F5	0.332458	down	-1.0876	-468884	5
Coatomer subunit gamma-2	Q9QXK3	0.333258	down	-1.11011	-293075	9
Serine/arginine-rich splicing factor 1	Q6PDM2	0.333292	up	1.13097	109302	5
Nucleolin	P09405	0.334094	down	-1.13074	-1996664	17
60S ribosomal protein L23a	P62751	0.334994	down	-1.09609	-2227888	10
Fibrinogen gamma chain	Q8VCM7	0.335244	up	1.09688	202898	10
Peroxiredoxin-6	O08709	0.335462	up	1.17326	347544	10
Peptidyl-prolyl cis-trans isomerase FKBP3	Q62446	0.336578	up	1.11256	491360	6
Rab GDP dissociation inhibitor alpha	P50396	0.337464	up	1.08686	16097.4	1
NADP-dependent malic enzyme	P06801	0.337675	down	-1.09676	-375388	12
GTP cyclohydrolase 1	Q05915	0.338486	up	1.09147	3472.83	1
Lysyl-tRNA synthetase	Q99MN1	0.339474	down	-1.07296	-108373	8
Glucosidase 2 subunit beta	O08795	0.339492	up	1.08782	151287	7
N-alpha-acetyltransferase 16, NatA auxiliary subunit	Q9DBB4	0.340298	down	-1.05896	-79367.6	4
Adenylate kinase 2, mitochondrial	Q9WTP6	0.340466	down	-1.08284	-74423.8	4
Carboxylesterase 7	Q6AW46	0.340473	up	1.05788	69166.9	1
Dolichyl-diphosphooligosaccharide--protein glycosyltransferase subunit STT3A	P46978	0.341352	down	-1.10766	-93743.7	3
Nucleobindin-1	Q02819	0.343593	up	1.21275	227076	9
Hsc70-interacting protein	Q99L47	0.343937	down	-1.09797	-107087	6
Tubulin polyglutamylase TTLL13	A4Q9F6	0.344277	up	1.06701	13465.1	1
Low-density lipoprotein receptor	P35951	0.344579	down	-1.19714	-151142	3
Alpha-1-antitrypsin 1-2	P22599	0.345067	up	1.28738	27786	1
Tubulin alpha-4A chain	P68368	0.345432	down	-1.06441	-54052.8	4
Aldehyde dehydrogenase, cytosolic 1	O35945	0.346392	up	1.09684	7560.43	1
Ras GTPase-activating protein-binding protein 1	P97855	0.346515	up	1.06023	435274	12
Glutamate dehydrogenase 1, mitochondrial	P26443	0.346566	up	1.09345	1717354	21
Partner of Y14 and mago	Q8CHP5	0.346643	down	-1.12895	-79564.7	1
Cytochrome P450 3A13	Q64464	0.34687	up	1.0681	345360	20
60S ribosomal protein L4	Q9D8E6	0.347114	up	1.06457	3587432	30
60S ribosomal protein L7	P14148	0.348425	down	-1.05394	-3071952	27
Delta(14)-sterol reductase	Q71KT5	0.349487	down	-1.24551	-125561	2
Profilin-1	P62962	0.349622	down	-1.44883	-23213.5	1
Ras-related protein Rap-1b	Q99JI6	0.349812	up	1.06625	5432.9	1
Probable ATP-dependent RNA helicase DDX5	Q61656	0.352013	down	-1.10758	-499148	13
Actin-related protein 3B	Q641P0	0.352119	down	-1.10139	-29321.4	2
Antithrombin-III	P32261	0.352183	down	-1.15142	-32237	2
Catalase	P24270	0.353114	down	-1.13732	-1.0249e+06	17
Vesicular integral-membrane protein VIP36	Q9DBH5	0.353572	up	1.08376	648796	11
Protein kish-A	Q9CR64	0.354245	down	-1.09841	-12600.5	1
Abhydrolase domain-containing protein 14B	Q8VCR7	0.35724	up	1.12612	19343.3	2
Sodium/potassium-transporting ATPase subunit beta-1	P14094	0.358238	up	1.1735	48338.6	3
Glutathione S-transferase Mu 3	P19639	0.359892	up	1.17578	10269.1	1
Guanine nucleotide-binding protein G(I)/G(S)/G(T) subunit beta-2	P62880	0.360363	up	1.11971	34943.1	2
Sterol 26-hydroxylase, mitochondrial	Q9DBG1	0.360687	up	1.10222	248040	11
Plakophilin-4	Q68FH0	0.362596	down	-1.08165	-3576.12	1
Alanyl-tRNA synthetase, cytoplasmic	Q8BGQ7	0.362968	up	1.11495	7085.02	1
Murinoglobulin-2	P28666	0.363227	up	1.17518	8821.9	1
Proteasome activator complex subunit 3	P61290	0.365371	down	-1.1021	-4400.98	1
Cytoplasmic dynein 1 light intermediate chain 1	Q8R1Q8	0.365477	down	-1.17301	-41564	2
T-complex protein 1 subunit zeta	P80317	0.366693	down	-1.11899	-150436	5
DAZ-associated protein 1	Q9JII5	0.367853	down	-1.08724	-219803	3
Apolipoprotein A-IV	P06728	0.369686	up	1.49697	139344	3
Cell differentiation protein RCD1 homolog	Q9JKY0	0.369814	down	-1.0914	-5533.96	1
DNA-directed RNA polymerase III subunit RPC7	Q6NXY9	0.370309	down	-32.7866	-133181	1
Liver carboxylesterase 1	Q8VCC2	0.372027	up	1.08975	1169566	19
Adipocyte plasma membrane-associated protein	Q9D7N9	0.3725	down	-1.12024	-57004.6	3
Plasminogen activator inhibitor 1 RNA-binding protein	Q9CY58	0.37253	up	1.08689	1254835	15
Ferritin light chain 1	P29391	0.373276	down	-1.16439	-6617564	11
Protein kinase C and casein kinase II substrate protein 3	Q99JB8	0.374783	down	-1.15033	-18337.3	2
MOSC domain-containing protein 1, mitochondrial	Q9CW42	0.375819	up	1.07499	238701	8
Cytochrome P450 2C39	P56656	0.375956	down	-1.10205	-775386	2
Dolichyl-diphosphooligosaccharide--protein glycosyltransferase 48 kDa subunit	O54734	0.376191	down	-1.09088	-453046	14
Cytochrome P450 2A4	P15392	0.376415	up	1.15182	862681	15
Ribosome maturation protein SBDS	P70122	0.378079	down	-1.07856	-144326	8
Acetyl-CoA carboxylase 1	Q5SWU9	0.378484	down	-1.08787	-9109.84	2
Fibrinogen beta chain	Q8K0E8	0.379609	down	-1.16224	-212114	7
Vesicle-trafficking protein SEC22b	O08547	0.379958	up	1.13466	194099	8
Cytoplasmic dynein 1 intermediate chain 2	O88487	0.380275	down	-1.11291	-8199.82	1
Elongation of very long chain fatty acids protein 2	Q9JLJ4	0.384088	up	1.26865	227990	2
Sorting nexin-5	Q9D8U8	0.384098	down	-1.055	-36301.6	1
Peroxiredoxin-5, mitochondrial	P99029	0.384177	up	1.10967	182522	5
NADH dehydrogenase [ubiquinone] flavoprotein 1, mitochondrial	Q91YT0	0.385252	up	1.19003	53250.2	3
Phosphoglycerate kinase 2	P09041	0.385535	down	-1.06359	-22186.8	1
NADH dehydrogenase [ubiquinone] 1 alpha subcomplex subunit 5	Q9CPP6	0.385721	up	1.10809	11180.2	1
Nicotinate-nucleotide pyrophosphorylase [carboxylating]	Q91X91	0.388498	down	-1.13609	-117174	2
Mitochondrial glutamate carrier 1	Q9D6M3	0.389983	up	1.11805	17529.7	2
Cold shock domain-containing protein E1	Q91W50	0.389988	down	-1.07697	-51393.3	6
Alpha-soluble NSF attachment protein	Q9DB05	0.390175	up	1.21458	79786.4	3
Epoxide hydrolase 2	P34914	0.390344	up	1.11393	361262	16
Glycerol-3-phosphate dehydrogenase, mitochondrial	Q64521	0.390364	up	1.10361	4821.26	1
Eukaryotic translation initiation factor 2 subunit 1	Q6ZWX6	0.39055	up	1.05272	402282	18
Rab GDP dissociation inhibitor beta	Q61598	0.392734	down	-1.22732	-1.59014e+06	6
ADP-ribosylation factor 4	P61750	0.393495	up	1.05321	21224.8	2
Cytochrome P450 2A5	P20852	0.395432	up	1.16177	255160	2
Ubiquitin-40S ribosomal protein S27a	P62983	0.395534	up	1.10014	598839	4
Regucalcin	Q64374	0.395581	up	1.10272	528574	15
Farnesyl pyrophosphate synthase	Q920E5	0.395732	up	1.15008	22700.4	1
Programmed cell death protein 4	Q61823	0.395984	up	1.05826	231836	11
Fatty acid desaturase 1	Q920L1	0.396001	down	-1.23307	-69703.3	2
Adenosylhomocysteinase	P50247	0.396417	up	1.0619	1128364	25
Golgi SNAP receptor complex member 2	O35166	0.396767	up	1.081	16270.6	1
Indolethylamine N-methyltransferase	P40936	0.398629	up	1.18532	513926	8
Pyruvate dehydrogenase E1 component subunit beta, mitochondrial	Q9D051	0.398942	up	1.13665	160080	5
Neutral cholesterol ester hydrolase 1	Q8BLF1	0.398999	down	-1.1188	-12204.3	1
40S ribosomal protein S2	P25444	0.399712	down	-1.05422	-3032256	18
Apolipoprotein A-I	Q00623	0.400199	up	1.13269	387359	6
Phosphoglycerate mutase 1	Q9DBJ1	0.400784	up	1.08674	10408.4	1
SET domain-containing protein 3	Q91WC0	0.400952	up	1.07465	11644.5	1
Proteasome subunit beta type-2	Q9R1P3	0.401007	down	-1.07494	-62852.7	3
UV excision repair protein RAD23 homolog B	P54728	0.401192	up	1.10891	8747.65	1
Fructose-1,6-bisphosphatase 1	Q9QXD6	0.401579	up	1.09027	502408	11
10 kDa heat shock protein, mitochondrial	Q64433	0.402534	up	1.0655	2558.68	1
Cytochrome b5 type B	Q9CQX2	0.402886	up	1.1216	271076	5
AP-2 complex subunit sigma	P62743	0.403615	up	1.08232	14145.5	2
Cytochrome b-c1 complex subunit 7	Q9D855	0.403943	up	1.09188	42761.9	1
Clathrin light chain A	O08585	0.404142	up	1.11074	80667.4	2
MOSC domain-containing protein 2, mitochondrial	Q922Q1	0.404933	up	1.08688	366714	11
Nesprin-1	Q6ZWR6	0.407079	up	1.08976	78654.9	1
Endoplasmic reticulum-Golgi intermediate compartment protein 1	Q9DC16	0.407319	up	1.29495	59062.2	2
40S ribosomal protein S12	P63323	0.410465	up	1.05482	723087	7
PCTP-like protein	Q9JMD3	0.411877	up	1.07949	10192.9	1
Glycogen phosphorylase, liver form	Q9ET01	0.414611	up	1.93792	16199314	34
Glutamate--cysteine ligase catalytic subunit	P97494	0.415644	down	-1.08431	-4250.21	1
Eukaryotic translation initiation factor 1b	Q9CXU9	0.416362	down	-1.07427	-36599.6	3
Cytochrome b-c1 complex subunit Rieske, mitochondrial	Q9CR68	0.418244	up	1.09924	137101	4
Transferrin receptor protein 1	Q62351	0.419724	up	1.1078	3928.91	1
Peroxiredoxin-4	O08807	0.420535	up	1.07667	132628	4
Phosphatidylinositol 4-kinase type 2-alpha	Q2TBE6	0.420688	down	-1.09163	-2937.87	1
Small nuclear ribonucleoprotein Sm D1	P62315	0.420957	down	-1.14031	-72010	2
Coagulation factor XI	Q91Y47	0.421688	down	-1.06834	-17474.8	2
Syntaxin-12	Q9ER00	0.421757	down	-1.05194	-21647.7	3
Acetyl-coenzyme A transporter 1	Q99J27	0.422329	down	-1.15769	-28517.9	1
Interferon-inducible double stranded RNA-dependent protein kinase activator A	Q9WTX2	0.423339	up	1.07219	30556.2	3
All-trans-retinol 13,14-reductase	Q64FW2	0.423672	down	-1.12119	-499664	13
Polyadenylate-binding protein 1	P29341	0.424803	down	-1.04476	-1143602	22
Formimidoyltransferase-cyclodeaminase	Q91XD4	0.42546	up	1.05623	249414	12
Myosin-10	Q61879	0.425569	down	-1.24041	-53613.8	2
Sulfated glycoprotein 1	Q61207	0.425841	up	1.06276	55656.6	4
Methyltransferase-like protein 7B	Q9DD20	0.426046	up	1.1285	1043224	9
Interferon-induced 35 kDa protein homolog	Q9D8C4	0.426473	down	-1.07196	-45886.2	2
Receptor expression-enhancing protein 6	Q9JM62	0.427299	down	-1.05737	-558489	6
Proteasome-associated protein ECM29 homolog	Q6PDI5	0.42933	down	-1.09961	-18035.4	2
26S proteasome non-ATPase regulatory subunit 2	Q8VDM4	0.430579	down	-1.07288	-188932	14
AP-1 complex subunit gamma-1	P22892	0.430947	down	-1.07822	-147676	11
Ras-related protein Rap-1A	P62835	0.432447	up	1.11191	18951.8	1
Leukotriene-B(4) omega-hydroxylase 2	Q99N16	0.433616	down	-1.13867	-161036	3
Signal recognition particle 68 kDa protein	Q8BMA6	0.433999	up	1.05151	59780.2	7
Tubulin alpha-1A chain	P68369	0.434382	down	-1.06634	-145785	8
TAR DNA-binding protein 43	Q921F2	0.436231	down	-1.09764	-128122	7
26S protease regulatory subunit 4	P62192	0.439353	up	1.06958	90990.5	5
Prenylcysteine oxidase	Q9CQF9	0.43944	down	-1.08359	-88078.2	5
Stromal interaction molecule 1	P70302	0.440357	down	-1.05768	-2500.04	1
Transcription factor BTF3 homolog 4	Q9CQH7	0.441654	up	1.09238	328524	6
1-acyl-sn-glycerol-3-phosphate acyltransferase beta	Q8K3K7	0.442345	up	1.20066	63524	3
Putative RNA-binding protein Luc7-like 2	Q7TNC4	0.44311	up	1.08204	35890.1	3
La-related protein 1	Q6ZQ58	0.44406	down	-1.06722	-8312.65	2
Sentan	Q8C9X1	0.444514	up	1.09827	103509	1
Heterogeneous nuclear ribonucleoprotein D-like	Q9Z130	0.444658	down	-1.11967	-117865	2
ATP-dependent RNA helicase DDX3X	Q62167	0.445326	down	-1.06712	-86920.8	4
60S ribosomal protein L10	Q6ZWV3	0.445451	up	1.08899	345864	3
Transcription factor BTF3	Q64152	0.445502	up	1.07662	468124	10
Haptoglobin	Q61646	0.445756	up	1.51744	55805.1	1
Transmembrane protein 97	Q8VD00	0.445788	down	-1.15136	-18222.9	1
Eukaryotic translation initiation factor 4B	Q8BGD9	0.446086	down	-1.07126	-145498	8
Heterogeneous nuclear ribonucleoprotein A3	Q8BG05	0.446171	up	1.1705	329229	6
Gamma-taxilin	Q8BHN1	0.446448	up	1.1064	80651	1
Myristoylated alanine-rich C-kinase substrate	P26645	0.448723	down	-1.29861	-15479.6	1
Carnitine O-palmitoyltransferase 1, liver isoform	P97742	0.449386	up	1.06507	180355	12
T-complex protein 1 subunit delta	P80315	0.450578	down	-1.05447	-91809.2	8
Endoplasmic reticulum resident protein 44	Q9D1Q6	0.450953	up	1.06361	227138	8
TOX high mobility group box family member 4	Q8BU11	0.451002	down	-1.16709	-94693.1	1
Nascent polypeptide-associated complex subunit alpha, muscle-specific form	P70670	0.451618	up	1.04718	772632	8
40S ribosomal protein S5	P97461	0.455325	up	1.04428	711551	5
Peptidyl-prolyl cis-trans isomerase B	P24369	0.455962	down	-1.04352	-559107	15
NADH dehydrogenase [ubiquinone] 1 alpha subcomplex subunit 10, mitochondrial	Q99LC3	0.45707	up	1.10198	80734.8	5
40S ribosomal protein S30	P62862	0.458937	down	-1.05083	-335756	2
Very long-chain acyl-CoA synthetase	O35488	0.459602	up	1.05395	1761338	34
Tubulin alpha-1B chain	P05213	0.45976	down	-1.18486	-22602.5	1
G-protein coupled receptor 98	Q8VHN7	0.460771	up	1.23969	17712	1
RNA-binding protein EWS	Q61545	0.460885	up	1.08926	127932	4
Surfeit locus protein 4	Q64310	0.461639	up	1.08716	328060	6
Cell cycle control protein 50A	Q8VEK0	0.461815	up	1.25091	67902.7	3
60S ribosomal protein L35	Q6ZWV7	0.462329	up	1.0661	706032	3
Dolichyldiphosphatase 1	Q9JMF7	0.463046	down	-1.15587	-6643.1	1
UTP--glucose-1-phosphate uridylyltransferase	Q91ZJ5	0.46305	up	1.07832	111409	6
Phospholemman	Q9Z239	0.4639	up	1.08863	3868.71	1
Beta-centractin	Q8R5C5	0.465649	down	-1.12189	-32769.2	2
Endothelin-converting enzyme 1	Q4PZA2	0.466533	down	-1.12368	-31018	3
Aldehyde oxidase	O54754	0.466535	down	-1.11326	-18096.6	1
Tetraspanin-13	Q9D8C2	0.466582	down	-1.07918	-4759.78	1
Sodium-coupled neutral amino acid transporter 3	Q9DCP2	0.468263	up	1.12753	31194.8	1
Carboxylesterase 3	Q8VCT4	0.468889	down	-1.07171	-4313268	30
Gap junction beta-1 protein	P28230	0.469817	up	1.06378	2863.1	1
PI-PLC X domain-containing protein 1	Q8CHS4	0.472593	up	1.10131	10325.3	1
Fragile X mental retardation syndrome-related protein 2	Q9WVR4	0.472927	down	-1.15664	-10035.2	1
Aldehyde dehydrogenase, dimeric NADP-preferring	P47739	0.47489	down	-1.10739	-94978.9	1
14-3-3 protein beta/alpha	Q9CQV8	0.477209	up	1.0618	116026	4
Stress-70 protein, mitochondrial	P38647	0.477437	up	1.04155	17602.4	4
Transketolase	P40142	0.477714	up	1.05486	182435	12
Eukaryotic translation initiation factor 3 subunit B	Q8JZQ9	0.478158	down	-1.0445	-480492	26
Eukaryotic translation initiation factor 3 subunit C	Q8R1B4	0.478232	down	-1.04662	-441897	18
Eukaryotic translation initiation factor 3 subunit A	P23116	0.478819	down	-1.04781	-904292	36
UDP-glucuronosyltransferase 1-6	Q64435	0.478916	down	-1.12341	-210410	5
Protein disulfide-isomerase A4	P08003	0.479928	down	-1.05161	-481179	26
Alpha-aminoadipic semialdehyde synthase, mitochondrial	Q99K67	0.480913	down	-1.09188	-8193.33	1
Clathrin interactor 1	Q99KN9	0.48164	up	1.08842	263954	9
Phosphatidylinositol-binding clathrin assembly protein	Q7M6Y3	0.482223	down	-1.15369	-18549	1
Glycogen [starch] synthase, liver	Q8VCB3	0.483528	up	1.26111	696893	15
40S ribosomal protein S8	P62242	0.485368	down	-1.04943	-2285644	15
BET1 homolog	O35623	0.487375	down	-1.0572	-16699.4	1
26S protease regulatory subunit 10B	P62334	0.488091	down	-1.06084	-74449.4	6
Cytochrome P450 2C38	P56655	0.48852	down	-1.08247	-411561	6
ERO1-like protein alpha	Q8R180	0.488671	down	-1.07234	-2057.62	1
Sodium/bile acid cotransporter	O08705	0.489156	up	1.12319	25882.3	1
Transferrin receptor protein 2	Q9JKX3	0.489302	down	-1.09585	-46122.8	4
Xin actin-binding repeat-containing protein 2	Q4U4S6	0.489358	up	1.08552	30025.7	1
40S ribosomal protein S13	P62301	0.491298	down	-1.04665	-1370772	8
Protection of telomeres protein 1	Q91WC1	0.491465	down	-1.09858	-6432.35	1
Dynein light chain 2, cytoplasmic	Q9D0M5	0.493463	down	-1.04747	-67435.1	3
ATPase family AAA domain-containing protein 3	Q925I1	0.494027	down	-1.06689	-31389.2	2
Serine/arginine-rich splicing factor 2	Q62093	0.496719	up	1.08954	113322	3
Clathrin light chain B	Q6IRU5	0.498465	up	1.08524	53402.8	2
H-2 class I histocompatibility antigen, K-B alpha chain	P01901	0.498909	up	1.0865	11817.6	2
17-beta-hydroxysteroid dehydrogenase 13	Q8VCR2	0.500109	up	1.11881	781288	14
NADH dehydrogenase [ubiquinone] iron-sulfur protein 8, mitochondrial	Q8K3J1	0.500326	up	1.15904	96266.1	3
Protein transport protein Sec23B	Q9D662	0.500494	down	-1.06368	-29873.4	1
RNA-binding protein 47	Q91WT8	0.50245	down	-1.06068	-44311.1	4
Bifunctional ATP-dependent dihydroxyacetone kinase/FAD-AMP lyase (cyclizing)	Q8VC30	0.502611	down	-1.06979	-114838	8
Phosphoglycerate kinase 1	P09411	0.504225	up	1.03954	228536	15
Zinc-alpha-2-glycoprotein	Q64726	0.504514	up	1.0657	12731.2	2
Proteasome subunit beta type-8	P28063	0.506866	down	-1.09174	-8967.54	1
60S ribosomal protein L39	P62892	0.507474	up	1.04973	189801	1
N-alpha-acetyltransferase 50, NatE catalytic subunit	Q6PGB6	0.508961	down	-1.06732	-83644.5	6
Band 4.1-like protein 1	Q9Z2H5	0.510383	down	-1.04803	-109452	1
Heat shock 70 kDa protein 1A	Q61696	0.510657	down	-1.03954	-144838	3
Nucleoside diphosphate kinase B	Q01768	0.51068	up	1.06888	68603.2	3
Aminoacyl tRNA synthase complex-interacting multifunctional protein 1	P31230	0.512068	down	-1.0892	-52336.6	4
26S proteasome non-ATPase regulatory subunit 4	O35226	0.512395	down	-1.07327	-46057.8	3
Ubiquitin carboxyl-terminal hydrolase 8	Q80U87	0.513554	down	-1.09473	-19841.6	1
Retinal dehydrogenase 1	P24549	0.513981	up	1.06244	1075104	23
Cytochrome P450 4A14	O35728	0.514143	up	1.24112	5555478	24
Muscleblind-like protein 1	Q9JKP5	0.514458	up	1.08843	25271.7	1
Peptidyl-prolyl cis-trans isomerase FKBP4	P30416	0.514495	up	1.04292	1734.52	1
Protein transport protein Sec24A	Q3U2P1	0.514712	down	-1.04207	-81695.6	10
Cytochrome P450 1A2	P00186	0.515168	up	1.07695	1484810	20
Hemopexin	Q91X72	0.515271	up	1.05489	160538	12
Regulator of microtubule dynamics protein 2	Q8BSE0	0.516138	down	-1.04191	-20271.8	2
Protein MAL2	Q8BI08	0.516424	down	-1.05019	-40791.7	1
CDP-diacylglycerol--inositol 3-phosphatidyltransferase	Q8VDP6	0.518784	down	-1.09199	-4243.61	1
Influenza virus NS1A-binding protein homolog	Q920Q8	0.519752	down	-1.19451	-22625.8	1
WD repeat-containing protein 61	Q9ERF3	0.519855	down	-1.04635	-8271.27	1
Fructose-bisphosphate aldolase B	Q91Y97	0.520059	up	1.05966	1662556	23
3 beta-hydroxysteroid dehydrogenase/Delta 5--4-isomerase type 1	P24815	0.520222	up	1.06603	53001.9	2
Endothelial differentiation-related factor 1	Q9JMG1	0.520922	down	-1.25377	-99757.2	2
Pyruvate dehydrogenase protein X component, mitochondrial	Q8BKZ9	0.521111	down	-1.12614	-187255	2
60S ribosomal protein L15	Q9CZM2	0.521453	down	-1.08996	-1213590	10
E3 ubiquitin/ISG15 ligase TRIM25	Q61510	0.522202	up	1.03439	94626.5	16
Ectonucleotide pyrophosphatase/phosphodiesterase family member 4	Q8BTJ4	0.522333	down	-1.09643	-28630.6	3
5'-3' exoribonuclease 2	Q9DBR1	0.527046	down	-1.10213	-59371.5	1
Cytochrome b-c1 complex subunit 8	Q9CQ69	0.52781	up	1.12316	101740	3
Membrane-associated progesterone receptor component 1	O55022	0.527901	up	1.0428	729850	9
Protein YIPF5	Q9EQQ2	0.529757	down	-1.04388	-12881.9	1
Asialoglycoprotein receptor 1	P34927	0.530646	up	1.078	1019087	9
40S ribosomal protein S27-like	Q6ZWY3	0.530717	up	1.07012	379298	4
Leukotriene-B4 omega-hydroxylase 3	Q9EP75	0.532701	up	1.03961	86335.2	7
Polymeric immunoglobulin receptor	O70570	0.53351	up	1.23867	27574.1	1
Vesicle-associated membrane protein 2	P63044	0.533831	up	1.65197	344759	1
Myosin-Ib	P46735	0.53484	up	1.04765	4375.4	2
Ketohexokinase	P97328	0.536143	up	1.05094	19791.3	2
Apoptosis-inducing factor 1, mitochondrial	Q9Z0X1	0.5364	up	1.06026	66927.1	6
Cytochrome P450 4A12A	Q91WL5	0.536533	up	1.16031	877032	13
Sarcoplasmic/endoplasmic reticulum calcium ATPase 1	Q8R429	0.536668	down	-1.07981	-116276	5
Protein FAM98A	Q3TJZ6	0.536834	up	1.05919	52254.8	3
Signal-transducing adaptor protein 1	Q9JM90	0.537324	down	-1.12603	-31074.9	1
Coatomer subunit zeta-1	P61924	0.537818	down	-1.03877	-94193	5
Beta-2-microglobulin	P01887	0.537915	up	1.05727	48461.4	1
C-C motif chemokine 21a	P84443	0.539513	down	-1.0621	-23549.6	1
Rho GTPase-activating protein 1	Q5FWK3	0.539558	down	-1.042	-8419.03	1
Histidine triad nucleotide-binding protein 1	P70349	0.539825	up	1.06791	8988.19	1
Sterol-4-alpha-carboxylate 3-dehydrogenase, decarboxylating	Q9R1J0	0.539826	down	-1.041	-54452.2	7
Negative elongation factor B	Q8C4Y3	0.540103	up	1.05413	1822.3	1
Arylacetamide deacetylase	Q99PG0	0.540212	up	1.04756	868766	15
Phenylalanyl-tRNA synthetase beta chain	Q9WUA2	0.541466	down	-1.03505	-554368	26
40S ribosomal protein S27	Q6ZWU9	0.541528	up	1.05757	87961.9	1
Ectonucleoside triphosphate diphosphohydrolase 5	Q9WUZ9	0.541536	down	-1.04532	-103912	7
Transmembrane protein 120A	Q8C1E7	0.541589	up	1.08683	5950.19	1
Calumenin	O35887	0.542173	up	1.05423	17439.8	2
Tyrosine aminotransferase	Q8QZR1	0.542568	up	1.30451	144576	4
Aldehyde dehydrogenase family 8 member A1	Q8BH00	0.542599	up	1.04249	141114	11
Lipoamide acyltransferase component of branched-chain alpha-keto acid dehydrogenase complex, mitochondrial	P53395	0.543278	down	-1.16165	-422012	12
Cytochrome P450 3A41	Q9JMA7	0.54365	up	1.069	452301	10
Liver carboxylesterase 31	Q63880	0.545519	down	-1.07456	-2945960	15
Proliferation-associated protein 2G4	P50580	0.546535	up	1.04194	1128904	23
Cytoplasmic FMR1-interacting protein 1	Q7TMB8	0.547865	up	1.06663	2470.98	1
40S ribosomal protein S4, X isoform	P62702	0.550554	down	-1.03716	-2216732	27
2-oxoisovalerate dehydrogenase subunit alpha, mitochondrial	P50136	0.550628	down	-1.29731	-220901	5
Attractin-like protein 1	Q6A051	0.551444	up	1.06506	60397.2	1
Heterogeneous nuclear ribonucleoprotein L-like	Q921F4	0.552216	up	1.05929	13349.7	3
Solute carrier family 22 member 17	Q9D9E0	0.55338	down	-1.06275	-3684.5	1
Caprin-1	Q60865	0.554223	up	1.04031	375295	14
Reticulon-4	Q99P72	0.554768	up	1.09736	49740.2	2
Cytochrome P450 1A1	P00184	0.555522	up	1.05428	364233	7
60S ribosomal protein L17	Q9CPR4	0.555727	up	1.04747	1133274	12
PERQ amino acid-rich with GYF domain-containing protein 2	Q6Y7W8	0.555886	down	-1.10086	-25512	2
Major facilitator superfamily domain-containing protein 6-like	Q8R3N2	0.556242	up	1.06019	28520.1	1
Lactoylglutathione lyase	Q9CPU0	0.556947	down	-1.19633	-182433	5
Eukaryotic translation initiation factor 2A	Q8BJW6	0.557324	up	1.04399	133930	14
Dolichyl-diphosphooligosaccharide--protein glycosyltransferase subunit DAD1	P61804	0.557743	down	-1.07807	-35329.1	1
TRAF family member-associated NF-kappa-B activator	P70347	0.558782	down	-1.04957	-51309.8	1
Protein CutA	Q9CQ89	0.559151	down	-1.0501	-8746.38	1
Solute carrier organic anion transporter family member 1B2	Q9JJL3	0.561062	up	1.06874	104777	6
Melanoma-associated antigen G1	Q9CPR8	0.56234	down	-1.05012	-103463	1
UDP-glucuronosyltransferase 1-9	Q62452	0.562346	up	1.26979	1.6205e+06	8
60S ribosomal protein L27	P61358	0.563978	up	1.0598	1241582	6
40S ribosomal protein S7	P62082	0.565398	down	-1.05126	-1542200	9
Long-chain-fatty-acid--CoA ligase 5	Q8JZR0	0.566194	up	1.05401	809659	22
ATP-dependent RNA helicase DDX39	Q8VDW0	0.566378	down	-1.05174	-35366.7	3
ATP-citrate synthase	Q91V92	0.566658	down	-1.05821	-69676.5	8
Uricase	P25688	0.568363	up	1.08962	63916.6	5
Mitotic checkpoint protein BUB3	Q9WVA3	0.569811	up	1.05672	3256.06	1
Translocon-associated protein subunit delta	Q62186	0.569931	down	-1.06513	-87633.6	4
Heterogeneous nuclear ribonucleoprotein L	Q8R081	0.570647	up	1.09523	16681.5	2
Kinesin-like protein KIF1B	Q60575	0.571029	down	-1.09507	-3724.73	1
Double-stranded RNA-binding protein Staufen homolog 1	Q9Z108	0.571044	up	1.03279	13870.8	3
3-oxo-5-alpha-steroid 4-dehydrogenase 1	Q68FF9	0.571697	up	1.1226	7167.68	1
Cingulin	P59242	0.571858	up	1.06946	3378.04	1
Sorting nexin-2	Q9CWK8	0.573934	up	1.06265	8182.12	2
Gap junction alpha-4 protein	P28235	0.574334	down	-1.09351	-11755.6	1
PRELI domain-containing protein 2	Q0VBB0	0.575041	down	-1.06244	-14227.2	1
Estradiol 17-beta-dehydrogenase 12	O70503	0.575984	up	1.0369	148756	6
Eukaryotic initiation factor 4A-I	P60843	0.576142	down	-1.02883	-492222	27
Starch-binding domain-containing protein 1	Q8C7E7	0.576504	down	-1.05945	-47014.8	4
Uncharacterized protein KIAA1755 homolog	Q8BWG4	0.576929	down	-1.04983	-7565.47	1
Heterogeneous nuclear ribonucleoprotein K	P61979	0.577465	down	-1.04086	-534683	15
Ras-related protein Rab-5A	Q9CQD1	0.57818	down	-1.03693	-10159.8	1
Cation-dependent mannose-6-phosphate receptor	P24668	0.578466	up	1.04325	100389	4
Vigilin	Q8VDJ3	0.580265	down	-1.14744	-1706554	34
Probable 10-formyltetrahydrofolate dehydrogenase ALDH1L2	Q8K009	0.583537	up	1.04421	50947	3
Thioredoxin domain-containing protein 5	Q91W90	0.583684	up	1.03874	64712.8	7
Oligosaccharyltransferase complex subunit OSTC	Q78XF5	0.584233	down	-1.06224	-35212.8	1
EH domain-containing protein 3	Q9QXY6	0.5848	up	1.05098	30963.8	3
2,4-dienoyl-CoA reductase, mitochondrial	Q9CQ62	0.585048	up	1.09872	388554	11
Brain-specific angiogenesis inhibitor 1	Q3UHD1	0.586435	up	1.08317	55908.2	1
60S ribosomal protein L6	P47911	0.587506	down	-1.03325	-1140228	14
Serum paraoxonase/arylesterase 1	P52430	0.58755	down	-1.05938	-599468	11
Mannosyl-oligosaccharide glucosidase	Q80UM7	0.587722	up	1.11484	39350.6	2
Dynein light chain Tctex-type 3	P56387	0.589423	down	-1.03531	-3281.86	1
Xylulose kinase	Q3TNA1	0.590852	up	1.03996	4574.65	1
Stromal cell-derived factor 2-like protein 1	Q9ESP1	0.592378	down	-1.08865	-7493.55	1
26S proteasome non-ATPase regulatory subunit 1	Q3TXS7	0.592678	down	-1.0428	-132626	17
Major urinary protein 3	P04939	0.592847	down	-1.12374	-366196	8
Cytochrome P450 2F2	P33267	0.593173	up	1.08171	3258348	34
Glutathione S-transferase kappa 1	Q9DCM2	0.593479	down	-1.04248	-12712.8	2
Magnesium transporter NIPA2	Q9JJC8	0.593517	up	1.13326	164826	1
Dehydrogenase/reductase SDR family member 1	Q99L04	0.593555	up	1.07994	200161	8
Alpha-1-antitrypsin 1-4	Q00897	0.59547	up	1.12434	117833	3
40S ribosomal protein S15	P62843	0.599174	up	1.04112	444146	10
40S ribosomal protein S25	P62852	0.601304	down	-1.03966	-877156	4
Tryptophan 2,3-dioxygenase	P48776	0.601305	up	1.03865	97430.8	8
Actin-related protein 2/3 complex subunit 1B	Q9WV32	0.602544	down	-1.05098	-25812.1	5
F-actin-capping protein subunit alpha-1	P47753	0.602955	up	1.05042	28060.7	1
AP-1 complex subunit mu-1	P35585	0.604623	up	1.0439	56511.6	9
Peptidyl-tRNA hydrolase 2, mitochondrial	Q8R2Y8	0.606319	down	-1.08993	-15655.1	1
N-alpha-acetyltransferase 10, NatA catalytic subunit	Q9QY36	0.606556	up	1.03151	25443.1	4
Eukaryotic translation initiation factor 2 subunit 2	Q99L45	0.606835	up	1.03978	187276	10
Heterogeneous nuclear ribonucleoprotein A1	P49312	0.608057	down	-1.06851	-85402.9	3
Coiled-coil domain-containing protein 47	Q9D024	0.608086	down	-1.08166	-3132.95	1
Fatty acid desaturase 2	Q9Z0R9	0.608544	down	-1.09045	-81337	4
Eukaryotic translation initiation factor 3 subunit G	Q9Z1D1	0.608611	down	-1.03069	-121274	9
Heterogeneous nuclear ribonucleoprotein Q	Q7TMK9	0.609657	down	-1.03886	-303485	13
Peroxisomal 2,4-dienoyl-CoA reductase	Q9WV68	0.610321	down	-1.0901	-384372	8
Ceruloplasmin	Q61147	0.610364	up	1.0491	2340.58	1
Signal recognition particle 19 kDa protein	Q9D7A6	0.611073	up	1.07273	17274.1	1
Protein FAM162A	Q9D6U8	0.611344	down	-1.14468	-13854.5	1
60S ribosomal protein L30	P62889	0.611626	up	1.04119	826408	14
Aspartyl aminopeptidase	Q9Z2W0	0.611851	down	-1.04363	-24566.6	5
60S acidic ribosomal protein P1	P47955	0.613232	up	1.02931	418158	4
DnaJ homolog subfamily A member 2	Q9QYJ0	0.616488	down	-1.08247	-107583	4
Complement C3	P01027	0.617162	down	-1.04178	-165082	7
Dihydrolipoyllysine-residue succinyltransferase component of 2-oxoglutarate dehydrogenase complex, mitochondrial	Q9D2G2	0.617426	down	-1.07369	-33113.7	2
60S acidic ribosomal protein P2	P99027	0.619375	up	1.04058	1315254	6
Heterogeneous nuclear ribonucleoprotein A/B	Q99020	0.619479	down	-1.07318	-109204	4
CMP-N-acetylneuraminate-beta-galactosamide-alpha-2,3-sialyltransferase 4	Q91Y74	0.620711	down	-1.03264	-21296.6	1
APOBEC1 complementation factor	Q5YD48	0.62322	down	-1.03039	-156729	17
Probable D-tyrosyl-tRNA(Tyr) deacylase 2	Q8BHA3	0.623334	up	1.10956	33487	2
AP-2 complex subunit alpha-1	P17426	0.623395	down	-1.03888	-24288.2	4
Serine protease inhibitor A3K	P07759	0.625174	up	1.12497	514325	7
Acetyl-CoA acetyltransferase, cytosolic	Q8CAY6	0.62576	up	1.05306	65717.8	5
Cathepsin Z	Q9WUU7	0.626482	down	-1.16097	-5959.69	1
Fumarylacetoacetate hydrolase domain-containing protein 2A	Q3TC72	0.628583	up	1.07891	85428.1	1
UDP-glucuronosyltransferase 2A3	Q8BWQ1	0.630142	down	-1.04535	-363050	13
L-lactate dehydrogenase A chain	P06151	0.631721	down	-1.04032	-250058	12
Fatty acid-binding protein, liver	P12710	0.632326	up	1.07241	863874	9
Thioredoxin-related transmembrane protein 2	Q9D710	0.633603	down	-1.15653	-10667.8	1
Apolipoprotein A-II	P09813	0.634081	up	1.21499	22358.8	1
Eukaryotic translation initiation factor 4H	Q9WUK2	0.634205	down	-1.08524	-52382.2	2
LMBR1 domain-containing protein 2	Q8C561	0.63456	down	-1.03799	-1151.85	1
Serine/threonine-protein phosphatase 2A 65 kDa regulatory subunit A alpha isoform	Q76MZ3	0.635108	down	-1.06519	-8069.18	1
Proteasome subunit alpha type-1	Q9R1P4	0.635363	down	-1.04179	-130246	11
Alpha-1-antitrypsin 1-1	P07758	0.635414	up	1.14057	505680	10
von Willebrand factor A domain-containing protein 5A	Q99KC8	0.636611	down	-1.04679	-4593.68	2
Acetyl-CoA acetyltransferase, mitochondrial	Q8QZT1	0.637294	up	1.05387	32930.4	2
RNA-binding protein 14	Q8C2Q3	0.637831	down	-1.10118	-10842.5	1
Limkain-b1	Q8BJ34	0.641416	down	-1.15506	-25839.4	1
Macrophage mannose receptor 1	Q61830	0.64292	up	1.03794	184896	26
Cytosolic acyl coenzyme A thioester hydrolase	Q91V12	0.645045	up	1.03211	3126.27	1
Sideroflexin-1	Q99JR1	0.645528	down	-1.14068	-35075.6	2
Heterogeneous nuclear ribonucleoprotein M	Q9D0E1	0.646044	down	-1.03073	-67510.8	8
Cullin-4B	A2A432	0.647196	down	-1.16402	-196487	1
60S ribosomal protein L36	P47964	0.647782	down	-1.03518	-142938	2
Lipase maturation factor 1	Q3U3R4	0.649881	up	1.04482	29904.1	3
Alpha-enolase	P17182	0.650469	up	1.06603	249583	13
60S ribosomal protein L3	P27659	0.652097	up	1.04117	1561560	19
DnaJ homolog subfamily C member 3	Q91YW3	0.654413	up	1.04753	30462.1	3
Potassium voltage-gated channel subfamily H member 2	O35219	0.654912	up	1.06784	12339.6	1
T-complex protein 1 subunit gamma	P80318	0.655423	down	-1.04009	-55052.8	10
Protein FAM98B	Q80VD1	0.655534	up	1.06352	42002.3	4
Eukaryotic translation initiation factor 3 subunit E	P60229	0.6565	down	-1.03088	-217822	17
Protein SEC13 homolog	Q9D1M0	0.657921	down	-1.10189	-19326.2	1
Mannose-P-dolichol utilization defect 1 protein	Q9R0Q9	0.6584	down	-1.04581	-14942.8	2
Heterogeneous nuclear ribonucleoprotein U-like protein 1	Q8VDM6	0.658628	up	1.22479	338734	1
Ubiquitin carboxyl-terminal hydrolase 14	Q9JMA1	0.659856	down	-1.06224	-16112.5	3
2-oxoisovalerate dehydrogenase subunit beta, mitochondrial	Q6P3A8	0.659895	down	-1.15402	-271454	7
Serine/arginine-rich splicing factor 3	P84104	0.660347	down	-1.05662	-109076	4
60S ribosomal protein L24	Q8BP67	0.660783	down	-1.02857	-563654	7
Vitronectin	P29788	0.661524	up	1.03591	36855.4	4
Small subunit processome component 20 homolog	Q5XG71	0.661804	down	-1.03652	-1828.87	1
Peptidyl-prolyl cis-trans isomerase FKBP2	P45878	0.66237	down	-1.0402	-72683.1	3
Leukocyte surface antigen CD47	Q61735	0.662401	up	1.05659	19253	1
Potassium-transporting ATPase alpha chain 2	Q9Z1W8	0.662771	up	1.03554	5486.33	1
Cerebellin-4	Q8BME9	0.662984	down	-1.03485	-114370	1
Actin-related protein 2/3 complex subunit 3	Q9JM76	0.663392	up	1.04641	27649.5	2
Delta(3,5)-Delta(2,4)-dienoyl-CoA isomerase, mitochondrial	O35459	0.663707	up	1.0465	25152.8	2
NADH dehydrogenase [ubiquinone] iron-sulfur protein 5	Q99LY9	0.663884	down	-1.05535	-10562.2	1
Metallo-beta-lactamase domain-containing protein 2	Q8BL86	0.664028	down	-1.03645	-63898.8	1
Solute carrier family 22 member 18	Q78KK3	0.664604	down	-1.0382	-11967.6	2
Mitochondrial carrier homolog 2	Q791V5	0.664685	down	-1.0479	-109686	7
NADH dehydrogenase [ubiquinone] 1 alpha subcomplex subunit 13	Q9ERS2	0.665772	up	1.03403	18700.1	3
Serine/arginine-rich splicing factor 5	O35326	0.665783	up	1.07468	25043.5	1
RNA and export factor-binding protein 2	Q9JJW6	0.666353	down	-1.06961	-34556.2	2
Cytochrome P450 2C54	Q6XVG2	0.667128	up	1.04492	661399	13
Mitochondrial ornithine transporter 1	Q9WVD5	0.667337	up	1.05115	122907	5
Protein PRRC1	Q3UPH1	0.668624	down	-1.04374	-164015	5
Complement C1q subcomponent subunit B	P14106	0.669775	down	-1.1523	-6455.05	1
Peptidase M20 domain-containing protein 2	A3KG59	0.671854	up	1.03756	55939.4	1
Endothelial lipase	Q9WVG5	0.672683	up	1.04828	10889.9	1
Histone-lysine N-methyltransferase MLL5	Q3UG20	0.672867	down	-1.03499	-5399.98	1
ATP-binding cassette sub-family A member 6	Q8K441	0.673956	up	1.03811	427562	30
Ubiquitin-associated protein 2-like	Q80X50	0.674072	up	1.03243	40214.8	7
Malate dehydrogenase, mitochondrial	P08249	0.67525	down	-1.03883	-1405.3	1
5-hydroxyisourate hydrolase	Q9CRB3	0.675309	down	-1.02809	-4983.48	1
ADP-ribosylation factor-like protein 6-interacting protein 1	Q9JKW0	0.675419	down	-1.03729	-6188.36	1
Peroxiredoxin-2	Q61171	0.675883	up	1.05763	13622.4	1
Reticulon-3	Q9ES97	0.681183	down	-1.03743	-23546.9	1
Serine/arginine-rich splicing factor 4	Q8VE97	0.682278	up	1.05012	69659.6	2
Aldo-keto reductase family 1 member C21	Q91WR5	0.684315	down	-1.04934	-56625.5	2
Dihydrolipoyl dehydrogenase, mitochondrial	O08749	0.684335	down	-1.05772	-53000.8	6
40S ribosomal protein S9	Q6ZWN5	0.685151	down	-1.03055	-1438596	15
Solute carrier family 7 member 13	Q91WN3	0.685842	down	-1.03919	-11183.1	1
Cullin-associated NEDD8-dissociated protein 1	Q6ZQ38	0.685935	up	1.03779	26500.1	6
40S ribosomal protein S21	Q9CQR2	0.687533	up	1.03799	175044	6
Cutaneous T-cell lymphoma-associated antigen 5 homolog	Q8R311	0.687986	down	-1.05703	-10835.6	1
Voltage-dependent anion-selective channel protein 3	Q60931	0.688087	up	1.03607	64279	7
15 kDa selenoprotein	Q9ERR7	0.688669	up	1.02382	1867.52	1
Cytoplasmic dynein 1 heavy chain 1	Q9JHU4	0.688879	down	-1.04665	-220116	32
Protein disulfide-isomerase A5	Q921X9	0.690811	down	-1.05244	-112849	8
Moesin	P26041	0.69094	up	1.03268	82331.8	7
Radixin	P26043	0.691342	down	-1.02436	-108477	9
Fumarate hydratase, mitochondrial	P97807	0.691802	up	1.05784	16862.2	2
Ras-related protein Rab-9A	Q9R0M6	0.692529	down	-1.02359	-4419.45	2
ADP-ribosylation factor GTPase-activating protein 2	Q99K28	0.692622	down	-1.03551	-43349.9	6
Heterogeneous nuclear ribonucleoproteins A2/B1	O88569	0.694555	down	-1.05296	-356254	11
60S ribosomal protein L18	P35980	0.694976	down	-1.02474	-727270	7
Voltage-dependent anion-selective channel protein 2	Q60930	0.695028	down	-1.03366	-24596.5	5
40S ribosomal protein S6	P62754	0.695775	up	1.03103	702160	9
Sorting and assembly machinery component 50 homolog	Q8BGH2	0.696308	up	1.03029	16738.9	2
Endoplasmic reticulum aminopeptidase 1	Q9EQH2	0.696951	down	-1.03896	-46480.8	8
RNA 3'-terminal phosphate cyclase	Q9D7H3	0.699076	down	-1.04242	-1882.09	1
Protein canopy homolog 2	Q9QXT0	0.699304	up	1.04111	28768.2	3
Glutathione S-transferase Mu 1	P10649	0.69974	up	1.03997	648113	11
Secretory carrier-associated membrane protein 3	O35609	0.700672	down	-1.03441	-38631.2	4
Methionine aminopeptidase 2	O08663	0.701441	up	1.02458	38496.2	9
10-formyltetrahydrofolate dehydrogenase	Q8R0Y6	0.701445	up	1.03562	597656	32
40S ribosomal protein S24	P62849	0.702273	up	1.02494	238023	4
Apolipoprotein E	P08226	0.703212	up	1.17651	539260	10
40S ribosomal protein S18	P62270	0.703905	up	1.02642	760672	9
Vesicle-associated membrane protein 8	O70404	0.704175	down	-1.0232	-3874.39	1
Vitamin D-binding protein	P21614	0.704969	down	-1.21176	-154622	3
60S ribosomal protein L8	P62918	0.706219	down	-1.05444	-939712	12
40S ribosomal protein S28	P62858	0.706742	up	1.02693	195734	3
Nicalin	Q8VCM8	0.706776	down	-1.02809	-6972.2	2
R3H and coiled-coil domain-containing protein 1	Q8BSI6	0.708251	up	1.04158	5810.36	1
Small nuclear ribonucleoprotein Sm D2	P62317	0.708368	up	1.10329	7062.45	1
Endoplasmin	P08113	0.708386	up	1.02008	863812	35
Liver carboxylesterase 31-like	Q8VCU1	0.708966	up	1.02897	1342560	16
DnaJ homolog subfamily A member 4	Q9JMC3	0.709246	down	-1.0632	-17671.2	1
60S ribosomal protein L10a	P53026	0.709873	up	1.02466	630510	10
Protein transport protein Sec31A	Q3UPL0	0.710875	down	-1.06262	-168162	14
Cytochrome P450 2C50	Q91X77	0.710899	up	1.03771	320700	11
ATPase WRNIP1	Q91XU0	0.711398	down	-1.02851	-10764.2	1
Eukaryotic translation initiation factor 3 subunit L	Q8QZY1	0.712118	down	-1.02353	-153328	14
Protein ERGIC-53	Q9D0F3	0.712343	up	1.0337	319168	13
Polypyrimidine tract-binding protein 1	P17225	0.71262	down	-1.02928	-312063	16
BCL-6 corepressor	Q8CGN4	0.712934	down	-1.03939	-6265.7	1
Glutaredoxin-2, mitochondrial	Q923X4	0.714859	down	-1.02068	-18496.1	1
Sarcoplasmic/endoplasmic reticulum calcium ATPase 2	O55143	0.715942	up	1.02554	43719.8	9
40S ribosomal protein S3a	P97351	0.716007	up	1.02441	980696	15
Serum paraoxonase/lactonase 3	Q62087	0.718479	up	1.02392	38951.5	7
Equilibrative nucleoside transporter 1	Q9JIM1	0.719438	up	1.03768	2698.77	1
7-dehydrocholesterol reductase	O88455	0.720057	up	1.02302	13209	3
Ribose-phosphate pyrophosphokinase 1	Q9D7G0	0.721664	down	-1.05255	-126720	9
Histone H3.1	P68433	0.722831	up	1.05367	19269.4	2
3-ketoacyl-CoA thiolase, mitochondrial	Q8BWT1	0.724292	up	1.02365	300918	23
N-alpha-acetyltransferase 15, NatA auxiliary subunit	Q80UM3	0.727115	up	1.02167	54134.2	12
1,4-alpha-glucan-branching enzyme	Q9D6Y9	0.727514	up	1.03869	2768.88	1
Proteasome activator complex subunit 2	P97372	0.728211	down	-1.09561	-20601.1	2
Urocanate hydratase	Q8VC12	0.729367	up	1.03345	43040.6	4
Heterogeneous nuclear ribonucleoprotein H2	P70333	0.729518	down	-1.04477	-14497.2	3
Ubiquitin-60S ribosomal protein L40	P62984	0.729735	down	-1.0227	-436508	5
26S protease regulatory subunit 6A	O88685	0.729849	down	-1.03232	-29130.1	6
Protein disulfide-isomerase A6	Q922R8	0.730963	down	-1.02279	-253602	13
Vacuolar protein sorting-associated protein 35	Q9EQH3	0.732206	down	-1.03298	-69053.1	9
Ras GTPase-activating protein-binding protein 2	P97379	0.735094	up	1.02045	36052.4	5
Alpha-2-macroglobulin	Q61838	0.735238	up	1.02531	270589	20
Probable cation-transporting ATPase 13A1	Q9EPE9	0.735915	down	-1.01886	-537.248	1
Dihydropyrimidinase	Q9EQF5	0.736525	up	1.02264	16902.7	3
Glutathione peroxidase 1	P11352	0.737463	down	-1.02846	-1117092	18
40S ribosomal protein S14	P62264	0.738568	up	1.02029	380106	9
Small nuclear ribonucleoprotein Sm D3	P62320	0.738718	up	1.05176	33196.5	3
Amine oxidase [flavin-containing] B	Q8BW75	0.739679	up	1.03572	107689	9
Estradiol 17-beta-dehydrogenase 11	Q9EQ06	0.741056	up	1.03378	229118	11
26S proteasome non-ATPase regulatory subunit 12	Q9D8W5	0.742616	up	1.02474	27723	5
Cytoplasmic dynein 2 heavy chain 1	Q45VK7	0.743354	down	-1.01952	-3086.98	1
Niemann-Pick C1 protein	O35604	0.745395	up	1.01748	1561.79	1
Annexin A2	P07356	0.746202	down	-1.04774	-1813.5	1
Elongation factor 1-alpha 1	P10126	0.7476	down	-1.01658	-1675416	26
Atlastin-3	Q91YH5	0.750186	down	-1.0185	-59821	10
Probable N-acetyltransferase CML2	Q8CHQ9	0.750197	up	1.02295	96356.5	7
Keratin, type I cytoskeletal 15	Q61414	0.750853	up	1.04776	63194.1	1
Putative adenosylhomocysteinase 2	Q80SW1	0.751847	up	1.05795	5175.03	1
Alpha-1-antitrypsin 1-5	Q00898	0.751933	up	1.09915	40888.7	2
E3 ubiquitin-protein ligase DTX3L	Q3UIR3	0.753458	down	-1.04809	-22329.8	3
Ubiquitin-fold modifier-conjugating enzyme 1	Q9CR09	0.755285	up	1.01986	3190.31	2
Eukaryotic translation initiation factor 5	P59325	0.755437	up	1.03476	204076	12
Heterogeneous nuclear ribonucleoprotein D0	Q60668	0.756136	down	-1.04058	-79372.1	6
Nuclear protein localization protein 4 homolog	P60670	0.756155	up	1.02884	4052.12	2
26S proteasome non-ATPase regulatory subunit 11	Q8BG32	0.757565	up	1.03258	59325.8	7
Actin, aortic smooth muscle	P62737	0.757577	up	1.02492	319402	10
Guanine nucleotide-binding protein G(I)/G(S)/G(T) subunit beta-1	P62874	0.757621	down	-1.0269	-10918.9	2
Very long-chain specific acyl-CoA dehydrogenase, mitochondrial	P50544	0.759373	up	1.03507	9606.12	2
Ubiquitin-fold modifier 1	P61961	0.760019	up	1.02864	8448.5	2
B-cell receptor-associated protein 31	Q61335	0.760562	up	1.03919	14828.6	2
60S ribosomal protein L32	P62911	0.76083	up	1.02564	298268	8
UDP-glucuronosyltransferase 3A1	Q3UP75	0.761997	up	1.02085	34059.2	4
T-complex protein 1 subunit theta	P42932	0.762644	down	-1.02296	-17943.1	5
Syntaxin-7	O70439	0.764544	up	1.03631	1844.77	1
Intracellular hyaluronan-binding protein 4	Q9JKS5	0.766272	up	1.02239	20316.4	5
DEP domain-containing mTOR-interacting protein	Q570Y9	0.768626	down	-1.02772	-1638.17	1
A-kinase anchor protein 7	O55074	0.772417	up	1.02483	6026.38	1
Phosphatidylinositol glycan anchor biosynthesis class U protein	Q8K358	0.773532	up	1.03659	8380.5	1
Eukaryotic translation initiation factor 3 subunit F	Q9DCH4	0.775026	down	-1.01527	-128748	10
V-type proton ATPase catalytic subunit A	P50516	0.776251	up	1.01735	12719.5	4
AP-1 complex subunit beta-1	O35643	0.776423	up	1.01867	126564	20
Serotransferrin	Q921I1	0.776562	down	-1.08887	-410730	16
Microsomal triglyceride transfer protein large subunit	O08601	0.776673	up	1.01614	323258	30
C-Myc-binding protein	Q9EQS3	0.777051	down	-1.02213	-3018.11	1
Threonyl-tRNA synthetase, cytoplasmic	Q9D0R2	0.777708	up	1.02768	22417.4	4
Phosphatidylinositol-4-phosphate 3-kinase C2 domain-containing subunit alpha	Q61194	0.78196	down	-1.02214	-2075.11	2
60S ribosomal protein L34	Q9D1R9	0.78228	down	-1.02368	-221005	3
Alcohol dehydrogenase [NADP+]	Q9JII6	0.782466	up	1.01753	11103.2	4
Ras-related protein Rab-35	Q6PHN9	0.783677	down	-1.01595	-16753.2	1
Pantetheinase	Q9Z0K8	0.783898	up	1.02999	4004.67	1
Alkylglycerol monooxygenase	Q8BS35	0.785612	down	-1.02783	-819.154	1
60S ribosomal protein L21	O09167	0.78641	up	1.01501	253276	10
Eukaryotic translation initiation factor 2 subunit 3, X-linked	Q9Z0N1	0.787071	down	-1.01471	-172677	14
Multidrug resistance protein 3	P21447	0.787614	down	-1.07573	-66063.2	1
Staphylococcal nuclease domain-containing protein 1	Q78PY7	0.789275	down	-1.02776	-673414	41
High mobility group protein B1	P63158	0.790939	up	1.04137	47664.5	4
40S ribosomal protein S3	P62908	0.791341	down	-1.01839	-984008	25
Dolichyl-diphosphooligosaccharide--protein glycosyltransferase subunit 1	Q91YQ5	0.792774	down	-1.02351	-191319	18
Ezrin	P26040	0.794543	down	-1.02774	-107536	6
Phosphatidate phosphatase LPIN1	Q91ZP3	0.795196	down	-1.1325	-25324.5	2
Transmembrane protein 14C	Q9CQN6	0.795568	up	1.01367	2288.73	1
DNA-(apurinic or apyrimidinic site) lyase	P28352	0.796132	up	1.02229	27940.8	6
WW domain-binding protein 11	Q923D5	0.796759	down	-1.01796	-1303.5	2
DnaJ homolog subfamily A member 1	P63037	0.800353	down	-1.03979	-28659.9	3
Ras-related protein Rab-1A	P62821	0.801059	up	1.01523	10489.8	3
Melanoma inhibitory activity protein 3	Q8BI84	0.802437	down	-1.0201	-4954.62	4
Prolactin regulatory element-binding protein	Q9WUQ2	0.802607	up	1.02397	2635.73	1
60S ribosomal protein L26	P61255	0.802657	down	-1.02695	-195362	5
26S proteasome non-ATPase regulatory subunit 6	Q99JI4	0.803559	down	-1.02162	-26883.4	8
Eukaryotic translation initiation factor 3 subunit H	Q91WK2	0.80382	up	1.01697	91564	12
Fatty-acid amide hydrolase 1	O08914	0.803997	down	-1.03474	-137716	11
RNA-binding protein 39	Q8VH51	0.804201	up	1.03635	11386.8	2
40S ribosomal protein S17	P63276	0.805033	up	1.01838	486636	8
Asporin	Q99MQ4	0.805948	up	1.03583	12132.1	1
PRA1 family protein 3	Q8R5J9	0.806959	up	1.01787	4375.47	2
Cytochrome P450 2C37	P56654	0.80792	down	-1.02019	-625978	29
CUGBP Elav-like family member 1	P28659	0.80838	down	-1.03406	-4173.65	1
Probable ATP-dependent RNA helicase DDX17	Q501J6	0.809043	down	-1.02801	-64439.8	7
Cytochrome b5	P56395	0.809898	down	-1.01996	-1011648	6
Inhibitor of Bruton tyrosine kinase	Q6ZPR6	0.810369	up	1.02332	1970.57	2
Eukaryotic translation initiation factor 1A, X-chromosomal	Q8BMJ3	0.81061	down	-1.01868	-18438.9	3
Ubiquitin carboxyl-terminal hydrolase 10	P52479	0.811793	up	1.01725	28817.6	6
Cytochrome P450 2C70	Q91W64	0.812039	down	-1.02805	-135644	17
Vitamin K epoxide reductase complex subunit 1	Q9CRC0	0.813295	up	1.01582	14370.7	1
N-alpha-acetyltransferase 25, NatB auxiliary subunit	Q8BWZ3	0.815383	down	-1.02579	-15037.7	5
Leucine-rich repeat-containing protein 43	Q3V0L5	0.815796	up	1.11166	73851.1	1
Eukaryotic translation initiation factor 3 subunit I	Q9QZD9	0.816256	down	-1.02182	-73005.2	10
Splicing factor U2AF 65 kDa subunit	P26369	0.816759	down	-1.02887	-10277.7	2
T-cell immunomodulatory protein	Q99KW9	0.817105	down	-1.02388	-1129.21	1
Bifunctional 3'-phosphoadenosine 5'-phosphosulfate synthase 2	O88428	0.81712	up	1.02891	2835.95	1
Titin	A2ASS6	0.817268	down	-1.01921	-1728.65	1
60S ribosomal protein L7a	P12970	0.817294	up	1.02012	791260	16
Acidic leucine-rich nuclear phosphoprotein 32 family member A	O35381	0.817332	down	-1.0282	-30939.9	3
Carboxymethylenebutenolidase homolog	Q8R1G2	0.817494	up	1.05015	5016.34	1
Dihydrolipoyllysine-residue acetyltransferase component of pyruvate dehydrogenase complex, mitochondrial	Q8BMF4	0.818249	up	1.02429	36463.1	6
Heterogeneous nuclear ribonucleoproteins C1/C2	Q9Z204	0.818267	up	1.02858	20595.7	4
ADP-ribosylation factor 1	P84078	0.818954	down	-1.02671	-86960.8	9
Interleukin enhancer-binding factor 2	Q9CXY6	0.820104	down	-1.03195	-3414.22	1
Protein disulfide-isomerase	P09103	0.821072	down	-1.01637	-1341952	32
Actin-related protein 3	Q99JY9	0.821994	down	-1.01506	-14301.5	5
Fatty acid synthase	P19096	0.822083	up	1.02534	137235	26
2-hydroxyacyl-CoA lyase 1	Q9QXE0	0.822131	down	-1.04096	-35312.4	5
Serine/threonine-protein phosphatase PP1-alpha catalytic subunit	P62137	0.822394	up	1.04837	16176.7	2
Macrophage migration inhibitory factor	P34884	0.823667	up	1.06928	26463.6	1
Eukaryotic translation initiation factor 2 subunit 3, Y-linked	Q9Z0N2	0.826012	up	1.02611	4425.47	2
Lysosome-associated membrane glycoprotein 2	P17047	0.829198	up	1.02073	40229.9	3
Eukaryotic translation initiation factor 5A-1	P63242	0.830396	down	-1.01239	-130730	9
1,5-anhydro-D-fructose reductase	Q9DCT1	0.830997	up	1.01751	3184.91	1
Poly [ADP-ribose] polymerase 9	Q8CAS9	0.833546	down	-1.03162	-25012.9	6
Ras-related protein Rab-18	P35293	0.834071	up	1.01202	2374.72	2
NADH dehydrogenase [ubiquinone] 1 beta subcomplex subunit 10	Q9DCS9	0.834793	up	1.04459	5315.47	1
ADP-ribosylation factor-like protein 8A	Q8VEH3	0.835425	up	1.02304	5168.75	2
SEC14-like protein 2	Q99J08	0.835553	up	1.02752	10033.4	2
Far upstream element-binding protein 2	Q3U0V1	0.835644	up	1.0578	11311.2	3
40S ribosomal protein SA	P14206	0.836207	down	-1.01163	-604744	15
Liver carboxylesterase 22	Q64176	0.836321	down	-1.02459	-128836	8
Tetratricopeptide repeat protein 22	Q8C159	0.837259	up	1.04387	29546.1	1
Ig mu chain C region secreted form	P01872	0.838588	down	-1.09395	-17859.2	3
RNA-binding protein 8A	Q9CWZ3	0.838808	up	1.02306	5618.92	2
Condensin complex subunit 1	Q8K2Z4	0.840978	up	1.02471	17501.1	1
Trans-1,2-dihydrobenzene-1,2-diol dehydrogenase	Q9DBB8	0.842061	down	-1.03762	-8575.02	2
Kynurenine--oxoglutarate transaminase 1	Q8BTY1	0.843364	up	1.02517	1288.87	1
Cell division control protein 42 homolog	P60766	0.843753	up	1.01241	2226.52	2
Translocon-associated protein subunit gamma	Q9DCF9	0.843799	down	-1.02532	-8472.25	1
Peptidyl-prolyl cis-trans isomerase NIMA-interacting 4	Q9CWW6	0.844432	down	-1.01402	-851.133	1
Major urinary protein 1	P11588	0.84616	up	1.05871	5634944	24
Cytoplasmic aconitate hydratase	P28271	0.846996	down	-1.01443	-9940.94	7
Glycylpeptide N-tetradecanoyltransferase 1	O70310	0.848622	up	1.0127	74780.5	17
Uncharacterized protein KIAA0090	Q8C7X2	0.848694	down	-1.01273	-2300.03	3
Peroxisomal membrane protein PMP34	O70579	0.849754	down	-1.01309	-2281.72	1
26S proteasome non-ATPase regulatory subunit 13	Q9WVJ2	0.851361	down	-1.02258	-45063.5	7
Sorting nexin-3	O70492	0.851856	down	-1.01565	-1681.38	1
Sorbitol dehydrogenase	Q64442	0.851948	up	1.01099	55205	10
Basic leucine zipper and W2 domain-containing protein 1	Q9CQC6	0.852921	down	-1.01747	-39485.5	11
Catechol O-methyltransferase	O88587	0.853023	down	-1.03337	-821716	21
Eukaryotic translation initiation factor 3 subunit M	Q99JX4	0.853478	up	1.01619	89726.5	13
Clathrin heavy chain 1	Q68FD5	0.854254	down	-1.01689	-929936	67
Ras-related protein Rab-7a	P51150	0.854607	up	1.03394	24210.1	4
Vitamin K-dependent gamma-carboxylase	Q9QYC7	0.856319	up	1.01196	869.734	1
UPF0765 protein C10orf58 homolog	Q9CYH2	0.858526	up	1.02146	7114.72	2
Tubulin beta-6 chain	Q922F4	0.85863	up	1.01425	4115.03	1
Endoplasmic reticulum-Golgi intermediate compartment protein 2	Q9CR89	0.858658	up	1.01806	1620.06	1
Non-POU domain-containing octamer-binding protein	Q99K48	0.858876	up	1.05382	25522.9	2
Splicing factor, proline- and glutamine-rich	Q8VIJ6	0.859475	up	1.02696	29279.8	5
Putative ATP-dependent RNA helicase Pl10	P16381	0.859941	down	-1.01093	-74213	18
Vesicle-associated membrane protein-associated protein B	Q9QY76	0.860501	up	1.0124	4006.69	1
Ras-related protein Rab-10	P61027	0.860556	down	-1.02234	-4621.92	2
Vacuolar protein sorting-associated protein 45	P97390	0.86056	up	1.01327	7279.12	3
Leucine-rich repeat-containing protein 59	Q922Q8	0.863691	down	-1.01627	-41677.8	6
Translationally-controlled tumor protein	P63028	0.865729	up	1.0187	36760.5	4
Heat shock protein HSP 90-alpha	P07901	0.866852	up	1.01053	37856.2	12
Serine beta-lactamase-like protein LACTB, mitochondrial	Q9EP89	0.86884	down	-1.02841	-1957.95	1
Transmembrane emp24 domain-containing protein 5	Q9CXE7	0.86894	down	-1.01147	-11928.8	3
Regulator of nonsense transcripts 1	Q9EPU0	0.869859	up	1.011	51115	16
Signal peptidase complex catalytic subunit SEC11A	Q9R0P6	0.870451	down	-1.01193	-8506.06	3
Lysophospholipid acyltransferase 5	Q91V01	0.871112	down	-1.01343	-3422.55	1
Cytochrome P450 4B1	Q64462	0.872011	down	-1.03782	-1748.2	1
V-type proton ATPase subunit G 1	Q9CR51	0.872313	up	1.02843	1562.54	1
Acyl-CoA:lysophosphatidylglycerol acyltransferase 1	Q91YX5	0.872349	down	-1.01379	-2428.12	2
40S ribosomal protein S19	Q9CZX8	0.873027	down	-1.0134	-294210	5
Stress-induced-phosphoprotein 1	Q60864	0.874194	up	1.01121	17828.8	9
Cytochrome P450 4V3	Q9DBW0	0.875733	down	-1.03163	-43087.5	7
Glutathione S-transferase A3	P30115	0.876469	down	-1.01543	-133725	7
Peroxiredoxin-1	P35700	0.876813	up	1.01946	520838	17
STAT3-interacting protein as a repressor	Q3ZN08	0.877304	down	-1.04396	-7067.83	1
Heat shock cognate 71 kDa protein	P63017	0.877634	up	1.00946	299066	21
Myosin-9	Q8VDD5	0.878055	down	-1.01544	-14587.6	5
Voltage-dependent anion-selective channel protein 1	Q60932	0.881579	up	1.01322	20391	6
Probable G-protein coupled receptor 125	Q7TT36	0.881956	down	-1.01072	-23392.8	1
ATP-binding cassette sub-family F member 1	Q6P542	0.882442	down	-1.00738	-7036.5	6
Spectrin alpha chain, brain	P16546	0.882733	down	-1.01174	-486.172	1
Long-chain-fatty-acid--CoA ligase 1	P41216	0.883199	down	-1.01066	-573712	39
Transitional endoplasmic reticulum ATPase	Q01853	0.884023	down	-1.01095	-193816	35
Nucleophosmin	Q61937	0.884242	down	-1.02967	-131063	7
Transmembrane protein 121	Q80XA0	0.884266	down	-1.01083	-12600.5	1
Poly(rC)-binding protein 1	P60335	0.885224	down	-1.00727	-15232.8	7
Eukaryotic translation initiation factor 4 gamma 3	Q80XI3	0.88538	down	-1.02478	-7909.72	2
Short-chain specific acyl-CoA dehydrogenase, mitochondrial	Q07417	0.885807	up	1.01013	12757.5	6
Xanthine dehydrogenase/oxidase	Q00519	0.886666	up	1.01165	3314.88	1
Phosphatidylinositide phosphatase SAC1	Q9EP69	0.887333	down	-1.00923	-11023.2	9
40S ribosomal protein S20	P60867	0.887459	up	1.0141	239064	4
Guanine nucleotide-binding protein subunit beta-2-like 1	P68040	0.88758	up	1.01013	526016	26
Extended synaptotagmin-1	Q3U7R1	0.88795	down	-1.01754	-1663.84	1
Constitutive coactivator of PPAR-gamma-like protein 1	Q6A0A9	0.888501	up	1.00905	35117.8	15
Major urinary protein 6	P02762	0.888772	down	-1.02619	-412952	2
Glutathione S-transferase P 1	P19157	0.889142	up	1.03138	853136	22
Malignant T cell-amplified sequence 1	Q9DB27	0.892839	up	1.01225	2511.41	1
cAMP-dependent protein kinase type II-alpha regulatory subunit	P12367	0.892915	down	-1.01609	-11309.9	5
Eukaryotic translation initiation factor 3 subunit K	Q9DBZ5	0.893447	up	1.00761	28195.8	8
Serine/arginine repetitive matrix protein 1	Q52KI8	0.894547	up	1.03314	2854.73	1
40S ribosomal protein S11	P62281	0.894591	down	-1.00923	-294664	11
Retinol dehydrogenase 7	O88451	0.894979	down	-1.0091	-267224	10
Calcium/calmodulin-dependent protein kinase type 1G	Q91VB2	0.896141	up	1.01238	5258.19	1
Vacuolar protein sorting-associated protein 29	Q9QZ88	0.896563	down	-1.01204	-4087.16	2
78 kDa glucose-regulated protein	P20029	0.897233	down	-1.00734	-458204	28
Kinesin-like protein KIF13A	Q9EQW7	0.897463	down	-1.01773	-612.129	1
Transmembrane emp24 domain-containing protein 10	Q9D1D4	0.898818	up	1.01133	71818	9
Zinc finger protein 706	Q9D115	0.899018	up	1.01142	2359.3	1
IgG receptor FcRn large subunit p51	Q61559	0.900641	down	-1.0124	-18137.6	3
Iodotyrosine dehalogenase 1	Q9DCX8	0.901992	up	1.0107	10443.5	4
V-type proton ATPase subunit E 1	P50518	0.902063	down	-1.01839	-1263.95	1
Major urinary protein 2	P11589	0.904387	down	-1.03337	-257717	3
Putative ATP-dependent RNA helicase DHX30	Q99PU8	0.904449	down	-1.00849	-867.359	2
O-phosphoseryl-tRNA(Sec) selenium transferase	Q6P6M7	0.904477	up	1.02144	4776.64	1
V-type proton ATPase subunit B, brain isoform	P62814	0.905223	down	-1.02067	-7162	3
Eukaryotic peptide chain release factor GTP-binding subunit ERF3A	Q8R050	0.905314	up	1.00846	854.68	1
Zinc finger CCCH domain-containing protein 15	Q3TIV5	0.905545	down	-1.01077	-3395.66	3
Proprotein convertase subtilisin/kexin type 5	Q04592	0.906417	up	1.03022	268860	1
Transmembrane emp24 domain-containing protein 9	Q99KF1	0.906467	down	-1.01726	-24755.5	3
Glutathione peroxidase 3	P46412	0.908033	up	1.01514	768.445	1
Microtubule-associated protein 4	P27546	0.908496	down	-1.00768	-94545	4
Cytochrome P450 2E1	Q05421	0.909459	down	-1.01686	-1302632	25
Coiled-coil-helix-coiled-coil-helix domain-containing protein 3, mitochondrial	Q9CRB9	0.909976	up	1.01035	7427.31	1
Lupus La protein homolog	P32067	0.911063	up	1.01609	10280.9	4
Fatty aldehyde dehydrogenase	P47740	0.911559	down	-1.01612	-125726	13
DNA damage-binding protein 1	Q3U1J4	0.914076	down	-1.00997	-6075.19	6
EH domain-containing protein 1	Q9WVK4	0.915863	down	-1.00601	-1295.41	2
Transducin beta-like protein 2	Q9R099	0.915932	down	-1.03495	-2592.73	1
60S ribosomal protein L18a	P62717	0.91787	up	1.00728	122678	11
25-hydroxycholesterol 7-alpha-hydroxylase	Q60991	0.917898	up	1.03422	145027	15
Hydroxyacyl-coenzyme A dehydrogenase, mitochondrial	Q61425	0.918816	up	1.01294	1864.62	1
GTP-binding nuclear protein Ran, testis-specific isoform	Q61820	0.919338	up	1.00831	3166.62	1
Protein disulfide-isomerase A3	P27773	0.920055	up	1.00586	258848	36
YTH domain family protein 3	Q8BYK6	0.920211	up	1.00586	2210.25	3
Glutamine synthetase	P15105	0.92031	down	-1.00966	-185502	19
Regulator of differentiation 1	Q8BHD7	0.923313	up	1.00732	11991.5	6
UPF0585 protein C16orf13 homolog	Q9DCS2	0.923345	down	-1.01389	-5446.16	1
Complement C1q subcomponent subunit C	Q02105	0.923902	up	1.02565	2988.76	2
Putative phospholipase B-like 1	Q8VCI0	0.924321	up	1.04929	2784.45	1
Lanosterol 14-alpha demethylase	Q8K0C4	0.924826	down	-1.01475	-8680.5	2
Major urinary protein 20	Q5FW60	0.925273	down	-1.02355	-265158	9
Aspartyl-tRNA synthetase, cytoplasmic	Q922B2	0.925282	up	1.00869	40562.5	18
Secretory carrier-associated membrane protein 2	Q9ERN0	0.925596	down	-1.00829	-1179.91	2
Heat shock protein HSP 90-beta	P11499	0.925801	down	-1.00793	-37447	14
Heat shock protein 75 kDa, mitochondrial	Q9CQN1	0.927415	up	1.00637	8723.88	1
60S ribosomal protein L19	P84099	0.928088	up	1.00744	58070	4
rRNA 2'-O-methyltransferase fibrillarin	P35550	0.928295	up	1.03431	2757.49	1
60S acidic ribosomal protein P0	P14869	0.929453	down	-1.0076	-294724	15
60S ribosomal protein L31	P62900	0.932883	down	-1.00487	-84428	4
Signal recognition particle 14 kDa protein	P16254	0.933775	up	1.00835	4167.38	2
Ras-related protein Rab-2A	P53994	0.933945	down	-1.00643	-3513.38	3
Nuclease-sensitive element-binding protein 1	P62960	0.93471	up	1.00891	17692.4	4
ELAV-like protein 1	P70372	0.935298	up	1.00935	7705.56	4
Proteasome subunit alpha type-5	Q9Z2U1	0.93663	down	-1.00733	-12086.2	5
Asialoglycoprotein receptor 2	P24721	0.936901	up	1.00959	40744.5	6
Protein RER1	Q9CQU3	0.937741	down	-1.00452	-4807.38	2
Eukaryotic translation initiation factor 3 subunit D	O70194	0.938656	up	1.00457	32715	21
UPF0027 protein C22orf28 homolog	Q99LF4	0.938784	up	1.00531	42472	18
Membrane magnesium transporter 1	Q8K273	0.939427	up	1.00952	699.117	1
Cyclin-G-associated kinase	Q99KY4	0.939829	down	-1.01087	-923.547	2
Poly(rC)-binding protein 2	Q61990	0.939942	up	1.00369	7234.62	5
40S ribosomal protein S29	P62274	0.940159	up	1.02378	44784.5	2
Asparaginyl-tRNA synthetase, cytoplasmic	Q8BP47	0.94554	up	1.00562	1065.38	3
Cordon-bleu protein-like 1	Q3UMF0	0.947118	up	1.01005	1758.41	2
H-2 class I histocompatibility antigen, Q10 alpha chain	P01898	0.948624	up	1.00392	1429.12	1
Probable ATP-dependent RNA helicase DDX6	P54823	0.948927	down	-1.00321	-7828	10
UDP-glucose:glycoprotein glucosyltransferase 1	Q6P5E4	0.949101	down	-1.0074	-2334.5	4
V-type proton ATPase subunit d 1	P51863	0.950367	up	1.00431	2931.19	7
Protein mago nashi homolog 1-related	Q9CQL1	0.950568	up	1.00574	1285.69	1
Myosin-11	O08638	0.950758	up	1.0051	410.812	1
1-phosphatidylinositol-4,5-bisphosphate phosphodiesterase eta-1	Q4KWH5	0.952424	up	1.00417	6141.12	1
Probable phospholipid-transporting ATPase 11C	Q9QZW0	0.952527	up	1.01291	41867	13
3-hydroxyacyl-CoA dehydratase 3	Q8K2C9	0.954066	up	1.00491	6949.88	4
UDP-glucuronosyltransferase 1-7C	Q6ZQM8	0.9568	down	-1.03289	-9961.34	1
Acetolactate synthase-like protein	Q8BU33	0.957538	down	-1.00629	-983.188	2
UPF0568 protein C14orf166 homolog	Q9CQE8	0.957621	up	1.00603	24876.8	7
NADPH--cytochrome P450 reductase	P37040	0.95883	up	1.00323	111436	32
YTH domain family protein 1	P59326	0.958965	down	-1.00628	-784.984	1
Proteasome subunit beta type-5	O55234	0.960587	down	-1.00667	-8288.12	6
Complement C4-B	P01029	0.962549	up	1.01579	654.785	1
Alcohol dehydrogenase 1	P00329	0.962986	down	-1.0032	-63108	16
60S ribosomal protein L27a	P14115	0.963396	up	1.00341	56635	4
Vesicle-fusing ATPase	P46460	0.963588	up	1.00587	2826	5
60S ribosomal protein L11	Q9CXW4	0.96427	up	1.00448	56012	3
40S ribosomal protein S10	P63325	0.964578	up	1.00261	44464	9
Bile acyl-CoA synthetase	Q4LDG0	0.965349	up	1.00379	106130	27
Heterogeneous nuclear ribonucleoprotein F	Q9Z2X1	0.966259	down	-1.00697	-4664.06	2
60S ribosomal protein L35a	O55142	0.966364	down	-1.00278	-19034	4
Keratin, type II cytoskeletal 8	P11679	0.968768	down	-1.00435	-684.125	1
Fragile X mental retardation protein 1 homolog	P35922	0.969772	up	1.00398	916.203	3
Protein sel-1 homolog 1	Q9Z2G6	0.97054	up	1.00268	241.211	1
Kinesin-1 heavy chain	Q61768	0.970697	up	1.0119	495.531	1
Splicing factor U2AF 35 kDa subunit	Q9D883	0.97108	down	-1.00475	-679.031	1
Nicotinamide mononucleotide adenylyltransferase 1	Q9EPA7	0.971261	down	-1.00802	-274.344	1
116 kDa U5 small nuclear ribonucleoprotein component	O08810	0.971812	down	-1.00594	-353.227	1
Actin, cytoplasmic 1	P60710	0.972144	up	1.00227	18096	9
Tropomyosin alpha-3 chain	P21107	0.972902	down	-1.00443	-381.086	1
Protein transport protein Sec61 subunit alpha isoform 1	P61620	0.976233	down	-1.00567	-4171.44	3
Proteasome subunit beta type-1	O09061	0.977058	down	-1.0029	-7554.75	7
U2 small nuclear ribonucleoprotein B''	Q9CQI7	0.977441	up	1.00351	337.945	1
ATP-binding cassette sub-family D member 3	P55096	0.977735	down	-1.00407	-6534.12	7
T-complex protein 1 subunit beta	P80314	0.979551	up	1.00198	2381.12	5
60S ribosomal protein L10-like	P86048	0.979942	down	-1.00206	-40292	14
Neutral alpha-glucosidase AB	Q8BHN3	0.980134	down	-1.00162	-10945.5	21
Septin-11	Q8C1B7	0.980147	down	-1.00216	-114.586	1
Transmembrane protein 205	Q91XE8	0.981195	down	-1.00186	-3644.12	3
Homeobox protein cut-like 2	P70298	0.982111	up	1.00226	142.508	1
Matrin-3	Q8K310	0.984728	up	1.00364	565.922	2
Heterogeneous nuclear ribonucleoprotein H	O35737	0.985403	up	1.00164	3138.38	7
Bifunctional coenzyme A synthase	Q9DBL7	0.98595	down	-1.00173	-101.438	1
60S ribosomal protein L5	P47962	0.986915	up	1.00142	37936	18
F-actin-capping protein subunit alpha-2	P47754	0.987259	up	1.00516	1970.25	4
14-3-3 protein gamma	P61982	0.987943	down	-1.00227	-1707.75	3
Transforming protein RhoA	Q9QUI0	0.989465	up	1.0016	942.562	3
40S ribosomal protein S16	P14131	0.990572	up	1.00086	31564	10
GTP-binding protein SAR1a	P36536	0.991434	up	1.00118	519.5	1
60S ribosomal protein L12	P35979	0.994086	down	-1.00059	-18470	8
Endoplasmic reticulum-Golgi intermediate compartment protein 3	Q9CQE7	0.995213	down	-1.00048	-60.3594	1
40S ribosomal protein S15a	P62245	0.995893	down	-1.00036	-10262	9
Citrate synthase, mitochondrial	Q9CZU6	0.997047	down	-1.00052	-478.438	4
NADH dehydrogenase [ubiquinone] iron-sulfur protein 3, mitochondrial	Q9DCT2	0.997832	down	-1.00051	-303.75	4
Calnexin	P35564	0.999621	up	1.00004	312.5	16
T-complex protein 1 subunit epsilon	P80316	0.999977	down	-1	-1.625	3
